# Supplementary material for: Distinct Serum and Fecal Metabolite Profiles Linking With Gut Microbiome in Older Adults With Frailty
Source: Front Med (Lausanne). 2022 Apr 11;9:827174. doi: 10.3389/fmed.2022.827174 (PMC9035822; doi:10.3389/fmed.2022.827174)
Supplement: Supplementary file 2 [file Data_Sheet_2.xlsx]

## Sheet: Supplementary table 4
Supplementary table 4. Significantly changed metabolites in serum samples between middle-aged adults and non-frail older adults.
	Compound.ID	ratio (middle-aged vs. non-frail)	t.test_p.value	t.test_p.value_BHcorrect	wilcox.test_p.value	wilcox.test_p.value_BHcorrect	VIP	LCplatform	Name	Formula	Molecular.Weight	Actual.RT	KEGG.ID	mzCloud.ID..ChemSpider.ID	HMDB.ID	DeltaMass..Da.	DeltaMass..ppm.	mzVault.Best.Match	mzCloud.Best.Match	ChemSpider.Results	level	Super.class	Class	Sub.class	Family
Metabolites with class information increased in non-frail older adults	3.895_404.0742	0.0091	0.0238	0.5267	0.0556	0.5214	3.9732	C18:neg	Urolithin a-8-o-glucuronide	C19 H16 O10	404.074	3.895	NA	S30778515	HMDB0060022	-2e-04	-0.4339	NA	NA	1	level4	Organic oxygen compounds	Organooxygen compounds	Carbohydrates and carbohydrate conjugates	Carbohydrates
	5.972_592.3258	0.0672	0.0315	0.6655	0.0317	0.673	3.1341	C18:pos	Urobilinogen	C33 H44 N4 O6	592.326	5.972	C05791	S24980	HMDB0004158	-3e-04	-0.473	NA	NA	1	level4	Organoheterocyclic compounds	Tetrapyrroles and derivatives	Bilirubins	Bilirubins
	8.713_499.2967	0.0744	0.0409	0.6655	0.0556	0.673	2.8704	C18:pos	Taurodeoxycholic acid	C26 H45 N O6 S	499.297	8.713	NA	MReference-9772	HMDB0000896	0	-0.0495	NA	41.8	4	level3	Lipids and lipid-like molecules	Steroids and steroid derivatives	Bile acids, alcohols and derivatives	Bile acids, alcohols and derivatives
	5.834_230.1515	0.0861	0.0195	0.5098	0.0159	0.4044	3.0905	C18:neg	Dodecanedioic acid	C12 H22 O4	230.151	5.834	C02678	MReference-1182	HMDB0000623	-3e-04	-1.2149	NA	88	5	level2	Lipids and lipid-like molecules	Fatty Acyls	Fatty acids and conjugates	Fatty acyls[FA]
	9.108_346.2507	0.093	0.0167	0.5098	0.0556	0.5214	3.0983	C18:neg	Ginkgoic acid	C22 H34 O3	346.251	9.108	C10794	S4445152	HMDB0033897	-1e-04	-0.4058	NA	57.9	10	level4	Benzenoids	Benzene and substituted derivatives	Benzoic acids and derivatives	Benzene and derivatives
	9.334_348.2663	0.0984	0.0112	0.5037	0.0159	0.4044	3.0642	C18:neg	Anacardic acid	C22 H36 O3	348.266	9.334	NA	S146579	HMDB0033896	-2e-04	-0.563	NA	NA	6	level4	Benzenoids	Benzene and substituted derivatives	Benzoic acids and derivatives	Benzene and derivatives
	3.804_179.0584	0.1012	0.0308	0.6655	0.0317	0.673	2.9551	C18:pos	Hippurate	C9 H9 N O3	179.058	3.804	C01586	BGI309	HMDB0000714	1e-04	0.6802	91.9	91.6	8	level1	Benzenoids	Benzene and substituted derivatives	Benzoic acids and derivatives	Benzene and derivatives
	8.475_449.3137	0.111	0.0075	0.4471	0.0079	0.4044	2.6559	C18:neg	Glycodeoxycholic acid	C26 H43 N O5	449.314	8.475	C05464	MReference-1291	HMDB0000631	-4e-04	-0.9017	90.2	94.8	6	level2	Lipids and lipid-like molecules	Steroids and steroid derivatives	Bile acids, alcohols and derivatives	Bile acids, alcohols and derivatives
	8.947_344.235	0.1138	0.0035	0.4414	0.0159	0.4044	3.0924	C18:neg	Medroxyprogesterone	C22 H32 O3	344.235	8.947	C07119	MReference-1321	HMDB0001939	-2e-04	-0.5564	NA	47.6	25	level3	Lipids and lipid-like molecules	Steroids and steroid derivatives	Pregnane steroids	Steroids and derivatives
	5.051_150.0318	0.1258	0.023	0.6655	0.0556	0.673	2.9589	C18:pos	Phenylglyoxylic acid	C8 H6 O3	150.032	5.051	C02137	S11421	HMDB0001587	1e-04	0.9188	NA	NA	6	level4	Benzenoids	Benzene and substituted derivatives	Benzoyl derivatives	Benzene and derivatives
	8.985_320.2349	0.1288	0.0158	0.5098	0.0556	0.5214	2.6763	C18:neg	11,12-epoxy-(5z,8z,11z)-icosatrienoic acid	C20 H32 O3	320.235	8.985	C14770	MReference-1453	NA	-2e-04	-0.7385	NA	88.4	61	level2	FA Fatty acyls	FA03 Eicosanoids	FA0305 Hydroxy/hydroperoxyeicosatrienoic acids	Fatty acyls[FA]
	5.318_193.0741	0.1503	0.0196	0.6655	0.0556	0.673	3.081	C18:pos	Phenylacetylglycine	C10 H11 N O3	193.074	5.318	C05598	MReference-540	HMDB0000821	2e-04	1.0372	NA	37.6	15	level3	Organic acids and derivatives	Carboxylic acids and derivatives	Amino acids, peptides, and analogues	Amino acids, peptides, and analogues
	4.458_205.0737	0.1743	0.0455	0.5267	0.0952	0.589	2.7595	C18:neg	Cinnamoylglycine	C11 H11 N O3	205.074	4.458	NA	MReference-345	HMDB0011621	-2e-04	-0.8769	NA	92.4	8	level2	Organic acids and derivatives	Carboxylic acids and derivatives	Amino acids, peptides, and analogues	Amino acids, peptides, and analogues
	8.814_392.2944	0.2194	0.0187	0.5098	0.0159	0.4044	2.6415	C18:neg	Chenodeoxycholate	C24 H40 O4	392.294	8.814	C02528	BGI179	HMDB0000518	0.0017	4.3059	76	NA	54	level3	Steroids	24-Carbon atoms	Cholane derivatives [Fig]	Sterol lipids[ST]
	4.088_108.0572	0.3456	0.0463	0.5267	0.0159	0.4044	2.1528	C18:neg	4-methylphenol	C7 H8 O	108.057	4.088	C01468	MReference-3199	HMDB0001858	-3e-04	-2.5294	NA	90.9	5	level2	Benzenoids	Phenols	Cresols	Phenols and derivatives
	3.448_180.0536	0.6111	0.0437	0.6655	0.0556	0.673	1.4991	C18:pos	Nicotinuric acid	C8 H8 N2 O3	180.054	3.448	C05380	S61774	HMDB0003269	1e-04	0.7173	NA	NA	3	level4	Organic acids and derivatives	Carboxylic acids and derivatives	Amino acids, peptides, and analogues	Amino acids, peptides, and analogues
	3.473_297.0895	0.6415	0.0128	0.6655	0.0079	0.673	1.2837	C18:pos	5'-methylthioadenosine	C11 H15 N5 O3 S	297.089	3.473	C00170	BGI135	HMDB0001173	0	-0.1467	96.5	96.4	2	level1	Nucleosides, nucleotides, and analogues	5'-deoxyribonucleosides	5'-deoxy-5'-thionucleosides	Nucleic acids and analogues
	4.153_180.0786	0.7207	0.0133	0.5037	0.0079	0.4044	1.057	C18:neg	Propylparaben	C10 H12 O3	180.079	4.153	D01422	MReference-2880	HMDB0032574	0	-0.0903	NA	44.4	38	level3	Benzenoids	Benzene and substituted derivatives	Benzoic acids and derivatives	Benzene and derivatives
Metabolites without class information increased in non-frail older adults	3.802_412.0354	0.018	0.0418	0.6655	0.0556	0.673	3.5198	C18:pos	Imazosulfuron	C14 H13 Cl N6 O5 S	412.035	3.802	NA	S83451	NA	-2e-04	-0.5864	NA	NA	1	level4	NA	NA	NA	NA
	5.475_491.179	0.0221	0.0338	0.6655	0.0556	0.673	3.3058	C18:pos	Demethylalangiside	C24 H29 N O10	491.179	5.475	NA	S391639	NA	-1e-04	-0.2101	NA	NA	2	level4	NA	NA	NA	NA
	5.475_298.1205	0.0241	0.0358	0.6655	0.0317	0.673	3.1929	C18:pos	Benzyl succinate	C18 H18 O4	298.12	5.475	NA	S7370	NA	0	-0.1618	NA	NA	9	level4	NA	NA	NA	NA
	4.167_382.0833	0.0772	0.009	0.4627	0.0159	0.4044	3.6182	C18:neg	Iy9rjd7jgi	C18 H20 Cl2 N2 O3	382.083	4.167	NA	S389867	NA	-0.0018	-4.7159	NA	NA	1	level4	NA	NA	NA	NA
	7.319_625.3478	0.098	0.0307	0.5267	0.0317	0.459	3.351	C18:neg	NA	C32 H51 N O11	625.348	7.319	NA	S59651450	NA	0.0016	2.5509	NA	NA	1	level4	NA	NA	NA	NA
	4.096_303.1218	0.1193	0.0111	0.6655	0.0317	0.673	2.8829	C18:pos	N-(indol-3-ylacetyl)glutamine	C15 H17 N3 O4	303.122	4.096	NA	S28533316	NA	-1e-04	-0.3074	NA	NA	1	level4	NA	NA	NA	NA
	8.844_433.3188	0.1252	0.0406	0.5267	0.0317	0.459	2.6186	C18:neg	B-d-glucopyranosiduronic acid, (3a,5b)-24-[(carboxymethyl)amino]-24-oxocholan-3-yl	C26 H43 N O4	433.319	8.844	NA	S103116	NA	-4e-04	-1.0189	NA	NA	1	level4	NA	NA	NA	NA
	3.932_550.204	0.1568	0.0363	0.6655	0.0159	0.673	2.8324	C18:pos	Eucommin a	C27 H34 O12	550.204	3.932	NA	S391153	NA	-0.001	-1.8576	NA	NA	1	level4	NA	NA	NA	NA
	9.258_284.214	0.1779	0.0293	0.6655	0.0317	0.673	2.6356	C18:pos	All-trans-retinal	C20 H28 O	284.214	9.258	NA	S553582	NA	0	0.0753	NA	NA	13	level4	NA	NA	NA	NA
	9.405_272.2504	0.1797	0.0482	0.6655	0.0952	0.7002	2.3511	C18:pos	Ent-cassa-12,15-diene	C20 H32	272.25	9.405	NA	S9646113	NA	0	-0.1835	NA	NA	35	level4	NA	NA	NA	NA
	7.959_330.1829	0.2124	0.046	0.5267	0.0079	0.4044	1.5713	C18:neg	Ti0889000	C20 H26 O4	330.183	7.959	NA	S6519	NA	-2e-04	-0.7099	NA	NA	8	level4	NA	NA	NA	NA
	8.653_407.3034	0.218	0.0272	0.6655	0.0556	0.673	2.4905	C18:pos	Cassaidine	C24 H41 N O4	407.303	8.653	NA	S4444672	NA	-2e-04	-0.4638	NA	NA	1	level4	NA	NA	NA	NA
	4.09_188.0142	0.3532	0.0475	0.5267	0.0317	0.459	2.1062	C18:neg	P-cresylsulfate	C7 H8 O4 S	188.014	4.09	NA	S3806481	NA	-1e-04	-0.4749	NA	NA	3	level4	NA	NA	NA	NA
	7.595_490.2772	0.3544	0.0326	0.5267	0.0556	0.5214	1.8808	C18:neg	(8r,9r,11z)-1-carboxy-9-hydroxy-11-heptadecen-8-yl alpha-l-talopyranosiduronic acid	C24 H42 O10	490.277	7.595	NA	S30778539	NA	-6e-04	-1.2711	NA	NA	4	level4	NA	NA	NA	NA
	1.6_260.0909	0.3615	0.0386	0.6655	0.0317	0.673	2.0382	C18:pos	Benznidazole	C12 H12 N4 O3	260.091	1.6	NA	S29299	NA	0	-0.0432	NA	NA	1	level4	NA	NA	NA	NA
	6.698_499.2781	0.4061	0.0182	0.6655	0.0556	0.673	1.9384	C18:pos	Aconine	C25 H41 N O9	499.278	6.698	NA	S10202348	NA	0	-0.0158	NA	NA	1	level4	NA	NA	NA	NA
	8.855_338.2609	0.413	0.0332	0.6655	0.0556	0.673	1.4898	C18:pos	3-(2,4-cyclopentadien-1-ylidene)-5alpha-androstan-17beta-ol	C24 H34 O	338.261	8.855	NA	S10128377	NA	0	-0.081	NA	NA	1	level4	NA	NA	NA	NA
	4.177_514.0775	0.4666	0.0134	0.5037	0.0317	0.459	1.0137	C18:neg	Dtdp-4-dehydro-2,3,6-trideoxy-alpha-d-glucose	C16 H24 N2 O13 P2	514.077	4.177	NA	S30791516	NA	0.0022	4.2145	NA	NA	1	level4	NA	NA	NA	NA
	3.534_303.1429	0.548	0.0376	0.6655	0.0317	0.673	1.2643	C18:pos	Nicotianamine	C12 H21 N3 O6	303.143	3.534	NA	S8058557	NA	-1e-04	-0.3147	NA	NA	2	level4	NA	NA	NA	NA
	3.079_311.1228	0.5523	0.0263	0.6655	0.0952	0.7002	1.6035	C18:pos	N2-dimethylguanosine	C12 H17 N5 O5	311.123	3.079	NA	S83878	NA	-1e-04	-0.4032	NA	NA	2	level4	NA	NA	NA	NA
	3.395_145.1104	0.5676	0.0397	0.6655	0.0952	0.7002	1.4567	C18:pos	G-butyrobetaine	C7 H15 N O2	145.11	3.395	NA	S705	NA	1e-04	0.7145	NA	NA	5	level4	NA	NA	NA	NA
	9.321_354.2193	0.5743	0.0323	0.5267	0.0317	0.459	1.6236	C18:neg	Etretinate	C23 H30 O3	354.219	9.321	NA	S4445538	NA	-2e-04	-0.6519	NA	NA	1	level4	NA	NA	NA	NA
	8.041_402.3133	0.577	0.0308	0.6655	0.0317	0.673	1.2628	C18:pos	(1s,3r,5z,7e,9xi,20s)-20-(3-methylbutoxy)-9,10-secopregna-5,7,10-triene-1,3-diol	C26 H42 O3	402.313	8.041	NA	S7826243	NA	-1e-04	-0.2367	NA	NA	7	level4	NA	NA	NA	NA
	8.274_292.1673	0.6273	0.0355	0.6655	0.0159	0.673	1.1796	C18:pos	Gingerdione	C17 H24 O4	292.167	8.274	NA	S143051	NA	-1e-04	-0.4019	NA	NA	10	level4	NA	NA	NA	NA
	7.884_228.0999	0.6432	0.0226	0.6655	0.0317	0.673	1.3354	C18:pos	Dimethyl (3-oxocyclohexyl)malonate	C11 H16 O5	228.1	7.884	NA	S318098	NA	1e-04	0.5036	NA	NA	2	level4	NA	NA	NA	NA
	8.929_142.0994	0.6514	0.0118	0.5037	0.0159	0.4044	1.2941	C18:neg	2347	C8 H14 O2	142.099	8.929	NA	S20080	NA	0	-0.0066	NA	NA	44	level4	NA	NA	NA	NA
	5.202_237.1001	0.6529	0.0343	0.6655	0.0317	0.673	1.1029	C18:pos	Ethopabate	C12 H15 N O4	237.1	5.202	NA	S5812	NA	0	0.0987	NA	NA	6	level4	NA	NA	NA	NA
	9.898_222.162	0.6575	0.0427	0.6655	0.0079	0.673	1.1526	C18:pos	2,6-di-tert-butylhydroquinone	C14 H22 O2	222.162	9.898	NA	S68075	NA	0	0.0988	NA	NA	9	level4	NA	NA	NA	NA
	8.933_286.2141	0.6622	0.0068	0.4471	0.0159	0.4044	1.2697	C18:neg	1792831	C16 H30 O4	286.214	8.933	NA	S10027	NA	-3e-04	-1.1894	NA	NA	4	level4	NA	NA	NA	NA
	0.65_240.0236	0.6989	0.0459	0.5267	0.0556	0.5214	1.195	C18:neg	Cystine	C6 H12 N2 O4 S2	240.024	0.65	NA	S575	NA	-2e-04	-0.9618	NA	NA	2	level4	NA	NA	NA	NA
	0.631_97.9673	0.7577	0.0389	0.5267	0.0317	0.459	1.056	C18:neg	Sulfuric acid	H2 O4 S	97.9673	0.631	NA	S1086	NA	-1e-04	-0.7985	NA	NA	1	level4	NA	NA	NA	NA
Metabolites with class information decreased in non-frail older adults	1.262_244.0696	1.3729	0.0412	0.6655	0.0952	0.7002	1.2853	C18:pos	Uridine	C9 H12 N2 O6	244.07	1.262	C00299	BGI558	HMDB0000296	1e-04	0.2507	84.3	NA	3	level1	Nucleic acids	Nucleosides [Fig]	Ribonucleosides	Nucleic acids
	1.152_152.0335	1.3786	0.0047	0.6655	0.0159	0.673	1.1375	C18:pos	Xanthine	C5 H4 N4 O2	152.034	1.152	C00385	S1151	HMDB0000292	1e-04	0.8036	NA	NA	3	level4	Organoheterocyclic compounds	Imidazopyrimidines	Purines and purine derivatives	Purines and derivatives
	6.302_360.1935	1.4423	0.0211	0.6655	0.0159	0.673	1.1583	C18:pos	Cortisone	C21 H28 O5	360.193	6.302	C00762	MReference-963	HMDB0002802	-2e-04	-0.5986	NA	95	9	level1	Lipids and lipid-like molecules	Steroids and steroid derivatives	Hydroxysteroids	Steroids and derivatives
	6.472_406.199	1.5253	0.0036	0.4414	0.0079	0.4044	1.1337	C18:neg	1-(4-hydroxy-3,5-dimethoxyphenyl)-7-(4-hydroxy-3-methoxyphenyl)-3,5-heptanediol	C22 H30 O7	406.199	6.472	NA	S23254830	HMDB0041091	-2e-04	-0.4184	NA	NA	7	level4	Phenylpropanoids and polyketides	Diarylheptanoids	Linear diarylheptanoids	Polyketides[PK]
	1.095_136.0385	1.6281	0.0326	0.5267	0.0556	0.5214	1.5978	C18:neg	Hypoxanthine	C5 H4 N4 O	136.038	1.095	C00262	BGI318	HMDB0000157	0	-0.3307	97.7	97.2	3	level1	Alkaloids	Others	Purine alkaloids	Alkaloids
	9.917_164.0838	1.6496	0.0047	0.6655	0.0079	0.673	1.1974	C18:pos	Eugenol	C10 H12 O2	164.084	9.917	C10453	S13876103	HMDB0005809	1e-04	0.382	NA	NA	54	level4	Benzenoids	Phenols	Methoxyphenols	Phenols and derivatives
	3.492_266.1266	1.7559	0.0473	0.6655	0.0952	0.7002	1.1642	C18:pos	Threonylphenylalanine	C13 H18 N2 O4	266.127	3.492	NA	S3313819	HMDB0029068	0	-0.1271	NA	30.8	5	level4	Organic acids and derivatives	Carboxylic acids and derivatives	Amino acids, peptides, and analogues	Amino acids, peptides, and analogues
	5.438_178.0631	1.7872	0.0473	0.6655	0.0952	0.7002	1.0086	C18:pos	4-methoxycinnamic acid	C10 H10 O3	178.063	5.438	NA	MReference-3427	HMDB0002040	1e-04	0.3504	NA	79.2	33	level2	Phenylpropanoids and polyketides	Cinnamic acids and derivatives	Cinnamic acids	Polyketides[PK]
	7.742_194.0945	2.2328	0.0297	0.6655	0.0159	0.673	1.1401	C18:pos	Butylparaben	C11 H14 O3	194.095	7.742	NA	S6916	HMDB0032575	2e-04	1.0681	NA	NA	38	level4	Benzenoids	Benzene and substituted derivatives	Benzoic acids and derivatives	Benzene and derivatives
	4.345_138.0318	2.3782	0.0477	0.6655	0.0952	0.7002	2.051	C18:pos	Salicylic acid	C7 H6 O3	138.032	4.345	C00805	MReference-643	HMDB0001895	1e-04	0.8383	28.5	31.8	10	level3	Benzenoids	Benzene and substituted derivatives	Benzoic acids and derivatives	Benzene and derivatives
	0.639_89.9953	2.4581	0.0243	0.5267	0.0556	0.5214	2.0254	C18:neg	Oxalic acid	C2 H2 O4	89.9953	0.639	C00209	BGI455	HMDB0002329	0	0.2502	81.7	NA	1	level2	Organic acids	Carboxylic acids [Fig]	Dicarboxylic acids	Organic acids
	3.317_143.0736	2.6543	0.0056	0.6655	0.0079	0.673	2.222	C18:pos	6-methylquinoline	C10 H9 N	143.074	3.317	NA	MReference-2933	HMDB0033115	1e-04	1.0038	NA	71.5	4	level2	Organoheterocyclic compounds	Quinolines and derivatives	null	Quinolines and derivatives
	5.681_165.0284	9.188	0.0179	0.6655	0.0079	0.673	2.5691	C18:pos	8-oxoguanine	C5 H3 N5 O2	165.028	5.681	NA	S106574	HMDB0041820	-3e-04	-1.6717	NA	NA	2	level4	Organoheterocyclic compounds	Imidazopyrimidines	Purines and purine derivatives	Purines and derivatives
Metabolites without class information decreased in non-frail older adults	8.995_297.2668	1.4527	0.0095	0.6655	0.0079	0.673	1.3813	C18:pos	Spiroxamine	C18 H35 N O2	297.267	8.995	NA	S77719	NA	0	-0.0438	NA	NA	5	level4	NA	NA	NA	NA
	0.729_104.0474	1.483	0.0187	0.5098	0.0159	0.4044	1.1016	C18:neg	3-hydroxybutyric acid	C4 H8 O3	104.047	0.729	NA	MReference-199	HMDB0000357	0	0.1281	NA	92.5	13	level2	NA	NA	NA	NA
	10.017_220.1465	1.49	0.0243	0.6655	0.0952	0.7002	1.1024	C18:pos	Dk3970000	C14 H20 O2	220.147	10.017	NA	S12336	NA	1e-04	0.5718	NA	NA	24	level4	NA	NA	NA	NA
	10.911_729.5303	1.5055	0.0406	0.6655	0.0556	0.673	1.0902	C18:pos	1,2-dipalmitoleoyl-sn-glycero-3-phosphocholine	C40 H76 N O8 P	729.53	10.911	NA	S24766671	NA	-6e-04	-0.7693	NA	NA	21	level4	NA	NA	NA	NA
	9.905_464.2981	1.5126	0.0478	0.5267	0.0317	0.459	1.1812	C18:neg	(3r,5s)-3-[(e)-{(1r,3as,7ar)-1-[(2r)-6-hydroxy-6-methyl-2-heptanyl]-7a-methyloctahydro-4h-inden-4-ylidene}methyl]-1,3,4,5,6,7-hexahydro-2-benzothiophene-5-ol 2,2-dioxide	C27 H44 O4 S	464.298	9.905	NA	S7826382	NA	0.0021	4.4159	NA	NA	2	level4	NA	NA	NA	NA
	0.723_162.0059	1.5346	0.0141	0.5037	0.0159	0.4044	1.2201	C18:neg	2-chloro-1-ethoxy-1,1,2-trifluoroethane	C4 H6 Cl F3 O	162.006	0.723	NA	S119928	NA	0	0.0672	NA	NA	1	level4	NA	NA	NA	NA
	0.759_338.0838	1.5561	0.0486	0.6655	0.0952	0.7002	1.2962	C18:pos	Ascorbyl glucoside	C12 H18 O11	338.084	0.759	NA	S18678797	NA	-0.0011	-3.3402	NA	NA	2	level4	NA	NA	NA	NA
	11.226_769.5615	1.5753	0.0461	0.6655	0.0317	0.673	1.1567	C18:pos	(2r)-3-[(8z,11z,14z)-8,11,14-icosatrienoyloxy]-2-(pentadecanoyloxy)propyl 2-(trimethylammonio)ethyl phosphate	C43 H80 N O8 P	769.562	11.226	NA	S24767056	NA	-7e-04	-0.9171	NA	NA	36	level4	NA	NA	NA	NA
	10.037_350.282	1.6622	0.0201	0.6655	0.0317	0.673	1.2322	C18:pos	11-(3,4-dimethyl-5-pentyl-2-furyl)undecanoic acid	C22 H38 O3	350.282	10.037	NA	S23255373	NA	-1e-04	-0.2862	NA	NA	2	level4	NA	NA	NA	NA
	0.631_255.9886	1.6636	0.0034	0.4414	0.0079	0.4044	1.2306	C18:neg	L-ascorbic acid 2-sulfate	C6 H8 O9 S	255.989	0.631	NA	MReference-1310	NA	-3e-04	-1.2013	NA	90.2	3	level2	NA	NA	NA	NA
	10.093_323.3187	1.7177	0.0498	0.6655	0.0556	0.673	1.3042	C18:pos	1-(14-methylhexadecanoyl)pyrrolidine	C21 H41 N O	323.319	10.093	NA	S4935858	NA	-1e-04	-0.3021	NA	NA	1	level4	NA	NA	NA	NA
	5.641_312.1472	1.7595	0.0311	0.5267	0.0556	0.5214	1.3535	C18:neg	Mfcd00020424	C18 H20 N2 O3	312.147	5.641	NA	S58614	NA	-2e-04	-0.7575	NA	NA	1	level4	NA	NA	NA	NA
	3.383_222.1005	1.8339	0.0184	0.6655	0.0159	0.673	1.3779	C18:pos	Gly-phe	C11 H14 N2 O3	222.101	3.383	NA	S87926	NA	1e-04	0.3138	NA	NA	2	level4	NA	NA	NA	NA
	5.438_294.0507	2.0396	0.0255	0.6655	0.0556	0.673	1.1723	C18:pos	Dimethyl [(e)-(1-methoxy-2-oxo-1,2-dihydro-3h-indol-3-ylidene)methyl]carbonodithioimidate	C13 H14 N2 O2 S2	294.051	5.438	NA	S23188712	NA	0.001	3.3211	NA	NA	3	level4	NA	NA	NA	NA
	2.796_341.1487	2.2014	0.0462	0.6655	0.0556	0.673	1.6881	C18:pos	His-trp	C17 H19 N5 O3	341.149	2.796	NA	S5021683	NA	-1e-04	-0.2574	NA	NA	2	level4	NA	NA	NA	NA
	10.393_364.2976	2.2026	0.0104	0.6655	0.0317	0.673	1.4329	C18:pos	2-arachidonyl glyceryl ether	C23 H40 O3	364.298	10.393	NA	S4983515	NA	-1e-04	-0.2912	NA	NA	11	level4	NA	NA	NA	NA
	7.792_276.0974	2.255	0.0363	0.6655	0.0317	0.673	1.4218	C18:pos	Vv4325500	C18 H16 O Si	276.097	7.792	NA	S63119	NA	4e-04	1.3634	NA	42	1	level4	NA	NA	NA	NA
	9.964_328.2975	2.9132	0.0405	0.5267	0.0159	0.4044	1.8735	C18:neg	Glycol stearate	C20 H40 O3	328.298	9.964	NA	S23148	NA	-2e-04	-0.7083	NA	NA	8	level4	NA	NA	NA	NA
	5.437_534.1715	3.1263	0.0445	0.6655	0.0556	0.673	1.4198	C18:pos	Dalpanin	C26 H30 O12	534.172	5.437	NA	S391109	NA	-0.0022	-4.1772	NA	NA	4	level4	NA	NA	NA	NA
	7.793_299.1732	3.1768	0.0276	0.6655	0.0556	0.673	1.8492	C18:pos	Lycopsamine	C15 H25 N O5	299.173	7.793	NA	S97061	NA	0	-0.1267	NA	NA	5	level4	NA	NA	NA	NA
	3.953_225.0638	3.3886	0.0447	0.6655	0.0556	0.673	2.4555	C18:pos	3-methoxy-4-hydroxyhippuric acid	C10 H11 N O5	225.064	3.953	NA	S2340857	NA	0	0.189	NA	NA	6	level4	NA	NA	NA	NA
	0.637_120.0059	3.4826	0.0328	0.5267	0.0556	0.5214	2.8273	C18:neg	Tartronic acid	C3 H4 O5	120.006	0.637	NA	S44	NA	0	0.0998	NA	NA	1	level4	NA	NA	NA	NA
	6.478_166.0993	3.8701	0.005	0.4414	0.0079	0.4044	2.8375	C18:neg	Tbhq	C10 H14 O2	166.099	6.478	NA	S15235	NA	-1e-04	-0.6487	NA	NA	46	level4	NA	NA	NA	NA
	5.784_237.1363	3.9758	0.0486	0.5301	0.0952	0.589	2.5708	C18:neg	Viloxazine	C13 H19 N O3	237.136	5.784	NA	S5464	NA	-2e-04	-0.9876	NA	NA	5	level4	NA	NA	NA	NA
	3.551_255.0742	3.9987	0.027	0.6655	0.0556	0.673	2.4568	C18:pos	N-(4-hydroxy-3,5-dimethoxybenzoyl)glycine	C11 H13 N O6	255.074	3.551	NA	S57489981	NA	-1e-04	-0.2006	NA	NA	1	level4	NA	NA	NA	NA
	3.682_296.1008	4.9317	0.0278	0.6655	0.0556	0.673	2.6479	C18:pos	Asp-tyr	C13 H16 N2 O6	296.101	3.682	NA	S13585187	NA	0	-0.0911	NA	NA	4	level4	NA	NA	NA	NA
	5.681_179.044	7.0716	0.0286	0.6655	0.0159	0.673	2.2298	C18:pos	181594	C6 H5 N5 O2	179.044	5.681	NA	S10277	NA	-3e-04	-1.8112	NA	NA	2	level4	NA	NA	NA	NA
	7.341_516.2926	17.3758	0.0079	0.4471	0.0079	0.4044	3.2078	C18:neg	3-o-(alpha-l-olivosyl)oleandolide	C26 H44 O10	516.293	7.341	NA	S391741	NA	-8e-04	-1.6102	NA	NA	1	level4	NA	NA	NA	NA

## Sheet: Supplementary table 5
Supplementary table 5. Significantly enriched pathways of differential metabolites in serum samples between middle-aged adults and non-frail older adults.
metabolism pathway	differential metabolites
Phenylalanine metabolism	Hippurate ; Salicylic acid ; Phenylglyoxylic acid ; Phenylacetylglycine
Protein digestion and absorption	L-tryptophan ; 4-methylphenol ; P-cresol
Purine metabolism	Oxalic acid ; Hypoxanthine ; Xanthine
Tryptophan metabolism	L-kynurenine ; L-tryptophan
Serotonergic synapse	L-tryptophan ; 11,12-epoxy-(5z,8z,11z)-icosatrienoic acid
African trypanosomiasis	L-kynurenine ; L-tryptophan
Aldosterone-regulated sodium reabsorption	Cortisone
Aminoacyl-tRNA biosynthesis	L-tryptophan
Caffeine metabolism	Xanthine
Central carbon metabolism in cancer	L-tryptophan
Cysteine and methionine metabolism	5'-methylthioadenosine
Glycine, serine and threonine metabolism	L-tryptophan
Glyoxylic acid and dicarboxylate metabolism	Oxalic acid
Mineral absorption	L-tryptophan
Nicotinate and nicotinamide metabolism	Nicotinuric acid
Ovarian steroidogenesis	11,12-epoxy-(5z,8z,11z)-icosatrienoic acid
Pathways in cancer	Cortisone
Phenylalanine, tyrosine and tryptophan biosynthesis	L-tryptophan
Primary bile acid biosynthesis	Chenodeoxycholate
Prostate cancer	Cortisone
Pyrimidine metabolism	Uridine
Vascular smooth muscle contraction	11,12-epoxy-(5z,8z,11z)-icosatrienoic acid

## Sheet: Supplementary table 6
Supplementary table 6. Significantly changed metabolites in serum samples between non-frail and frail older adults.
	Compound.ID	ratio （non-frail vs. frail)	t.test_p.value	t.test_p.value_BHcorrect	wilcox.test_p.value	wilcox.test_p.value_BHcorrect	VIP	LCplatform	Name	Formula	Molecular.Weight	Actual.RT	KEGG.ID	mzCloud.ID..ChemSpider.ID	HMDB.ID	DeltaMass..Da.	DeltaMass..ppm.	mzVault.Best.Match	mzCloud.Best.Match	ChemSpider.Results	level	Super.class	Class	Sub.class	Family
Metabolites with class information increased in frail older adults	4.251_262.0143	0.1159	0.0434	0.3254	0.0159	0.1998	1.7906	C18:neg	Homovanillic acid sulfate	C9 H10 O7 S	262.014	4.251	NA	S21896746	HMDB0011719	-4e-04	-1.6317	NA	NA	7	level4	Organic acids and derivatives	Organic sulfuric acids and derivatives	Arylsulfates	Organic acids
	0.712_182.079	0.1188	0.0167	0.3254	0.0079	0.1998	1.9139	C18:neg	D-(-)-mannitol	C6 H14 O6	182.079	0.712	C00392	MReference-1527	HMDB0000765	-1e-04	-0.2899	39	42.7	7	level3	Organic oxygen compounds	Organooxygen compounds	Carbohydrates and carbohydrate conjugates	Carbohydrates
	0.905_140.0587	0.1448	0.0137	0.3527	0.0317	0.3071	2.1624	C18:pos	Methylimidazoleacetic acid	C6 H8 N2 O2	140.059	0.905	C05828	MReference-491	HMDB0002820	1e-04	0.8915	NA	41.2	5	level3	Organoheterocyclic compounds	Azoles	Imidazoles	Imidazoles
	7.538_404.2561	0.1804	0.0349	0.3927	0.0556	0.3551	1.7221	C18:pos	Lovastatin	C24 H36 O5	404.256	7.538	C07074	S48085	HMDB0014372	-2e-04	-0.4552	NA	NA	22	level4	Organoheterocyclic compounds	Lactones	Delta valerolactones	Delta valerolactones
	0.713_75.0684	0.3091	0.019	0.3745	0.0952	0.4342	1.2793	C18:pos	Trimethylamine n-oxide	C3 H9 N O	75.0684	0.713	C01104	S1113	HMDB0000925	0	0.2622	NA	NA	5	level4	Organic nitrogen compounds	Organonitrogen compounds	Aminoxides	Aminoxides
	5.672_446.2065	0.3273	0.002	0.3254	0.0079	0.1998	1.1025	C18:neg	Olmesartan	C24 H26 N6 O3	446.207	5.672	C21543	S139674	HMDB0014420	-2e-04	-0.3893	NA	NA	1	level4	Benzenoids	Benzene and substituted derivatives	Biphenyls and derivatives	Benzene and derivatives
	0.657_150.0527	0.3289	0.0238	0.3254	0.0159	0.1998	1.3787	C18:neg	D-ribose	C5 H10 O5	150.053	0.657	C00121	BGI247	HMDB0000283	-1e-04	-0.6581	80	76.3	39	level1	Carbohydrates	Monosaccharides	Aldoses [Fig]	Carbohydrates
	2.828_280.106	0.3947	0.0178	0.3598	0.0159	0.2824	1.502	C18:pos	Levosimendan	C14 H12 N6 O	280.106	2.828	NA	S2298414	HMDB0015058	-0.0013	-4.6898	NA	NA	5	level4	Benzenoids	Benzene and substituted derivatives	Phenylhydrazines	Benzene and derivatives
	11.149_164.0839	0.4019	0.0035	0.2976	0.0079	0.2692	1.4591	C18:pos	4-phenylbutyric acid	C10 H12 O2	164.084	11.149	C21793	MReference-3074	HMDB0000543	1e-04	0.7194	NA	32.8	54	level3	Benzenoids	Benzene and substituted derivatives	null	Benzene and derivatives
	0.713_150.0527	0.4293	0.0278	0.3254	0.0159	0.1998	1.2103	C18:neg	D-(-)-lyxose	C5 H10 O5	150.053	0.713	C00476	MReference-3316	NA	-1e-04	-0.6056	77.2	77.7	39	level2	Carbohydrates	Monosaccharides	Aldoses [Fig]	Carbohydrates
	8.11_216.1723	0.4736	0.0023	0.3254	0.0159	0.1998	1.2705	C18:neg	12-hydroxydodecanoic acid	C12 H24 O3	216.172	8.11	C08317	MReference-281	HMDB0002059	-2e-04	-1.129	NA	56.6	11	level3	Organic acids and derivatives	Hydroxy acids and derivatives	Medium-chain hydroxy acids and derivatives	Organic acids
	7.545_152.1202	0.4898	0.0085	0.3295	0.0079	0.2692	1.4424	C18:pos	Pulegone	C10 H16 O	152.12	7.545	C09893	MReference-1258	HMDB0035604	1e-04	0.6462	NA	63.4	97	level2	Lipids and lipid-like molecules	Prenol lipids	Monoterpenoids	Terpenoids
	0.709_180.0633	0.493	0.0127	0.3254	0.0159	0.1998	1.3478	C18:neg	Alpha-d-glucose	C6 H12 O6	180.063	0.709	C00267	BGI155	HMDB0003345	-1e-04	-0.4927	97.7	97.3	58	level1	Organic oxygen compounds	Organooxygen compounds	Carbohydrates and carbohydrate conjugates	Carbohydrates
	0.709_132.0422	0.5034	0.0223	0.3254	0.0159	0.1998	1.2086	C18:neg	Glutaric acid	C5 H8 O4	132.042	0.709	C00489	S723	HMDB0000661	0	-0.2484	NA	NA	17	level4	Organic acids and derivatives	Carboxylic acids and derivatives	Dicarboxylic acids and derivatives	Organic acids
	0.709_72.0211	0.518	0.0275	0.3254	0.0317	0.2461	1.1391	C18:neg	Malondialdehyde	C3 H4 O2	72.0211	0.709	C19440	S10499	HMDB0006112	0	-0.3436	NA	NA	5	level4	Organic oxygen compounds	Organooxygen compounds	Carbonyl compounds	Carbonyl compounds
	6.963_188.1412	0.5636	0.0171	0.3254	0.0079	0.1998	1.1278	C18:neg	3-hydroxydecanoic acid	C10 H20 O3	188.141	6.963	NA	MReference-200	HMDB0002203	0	-0.2317	NA	88.3	23	level2	Organic acids and derivatives	Hydroxy acids and derivatives	Medium-chain hydroxy acids and derivatives	Organic acids
	9.715_321.2666	0.6649	0.0038	0.2991	0.0159	0.2824	1.0527	C18:pos	Α-linolenoyl ethanolamide	C20 H35 N O2	321.267	9.715	NA	MReference-4417	HMDB0013624	-2e-04	-0.5003	NA	30.9	3	level3	Organic nitrogen compounds	Organonitrogen compounds	Amines	Amines
	9.958_282.2558	0.7058	0.0372	0.3927	0.0317	0.3071	1.0639	C18:pos	Oleate	C18 H34 O2	282.256	9.958	C00712	BGI445	HMDB0000207	-1e-04	-0.2741	49.4	NA	32	level3	Lipids	Fatty acids [Fig]	Unsaturated fatty acids	Fatty acyls[FA]
Metabolites without class information increased in frail older adults	4.143_234.0195	0.0014	0.0338	0.3254	0.0079	0.1998	2.6367	C18:neg	4-ethyl-2,6-dihydroxyphenyl hydrogen sulfate	C8 H10 O6 S	234.019	4.143	NA	S74852096	NA	-3e-04	-1.1713	NA	NA	1	level4	NA	NA	NA	NA
	6.911_355.091	0.0052	0.0366	0.3927	0.0159	0.2824	2.736	C18:pos	2,5-diamino-6-(5-phosphono)ribitylamino-4(3h)-pyrimidinone	C9 H18 N5 O8 P	355.091	6.911	NA	S23107011	NA	0.0018	4.9344	NA	NA	1	level4	NA	NA	NA	NA
	1.058_285.1324	0.028	0.0317	0.3927	0.0317	0.3071	2.6695	C18:pos	Kl2880000	C12 H19 N3 O5	285.132	1.058	NA	S33439	NA	-1e-04	-0.2222	NA	36.9	2	level4	NA	NA	NA	NA
	4.561_290.0457	0.0334	0.0068	0.3254	0.0159	0.1998	2.599	C18:neg	4-hydroxy-5-[4-(sulfooxy)phenyl]pentanoic acid	C11 H14 O7 S	290.046	4.561	NA	S35031664	NA	-3e-04	-1.0155	NA	34.9	12	level4	NA	NA	NA	NA
	5.921_588.2946	0.0814	0.0047	0.3097	0.0159	0.2824	2.7572	C18:pos	D-urobilin	C33 H40 N4 O6	588.295	5.921	NA	S4444371	NA	-2e-04	-0.3637	NA	NA	3	level4	NA	NA	NA	NA
	7.658_590.3102	0.083	0.0254	0.3927	0.0556	0.3551	2.6643	C18:pos	Urobilin, (-)-	C33 H42 N4 O6	590.31	7.658	NA	S4704429	NA	-2e-04	-0.378	NA	NA	3	level4	NA	NA	NA	NA
	2.696_198.1369	0.0838	0.0154	0.3579	0.0317	0.3071	2.3722	C18:pos	(1s,6s)-6-aminooctahydro-1-indolizinyl acetate	C10 H18 N2 O2	198.137	2.696	NA	S29368600	NA	1e-04	0.3832	NA	NA	1	level4	NA	NA	NA	NA
	8.703_382.2506	0.1144	0.0145	0.3529	0.0079	0.2692	2.2397	C18:pos	(3s,5r,6s)-5,6-epoxy-3-hydroxy-5,6-dihydro-12'-apo-beta-caroten-12'-al	C25 H34 O3	382.251	8.703	NA	S4445489	NA	-2e-04	-0.5178	NA	NA	3	level4	NA	NA	NA	NA
	3.99_233.1264	0.1546	0.0355	0.3927	0.0952	0.4342	1.8842	C18:pos	Hopantenic acid	C10 H19 N O5	233.126	3.99	NA	S26309	NA	0	0.2106	NA	NA	2	level4	NA	NA	NA	NA
	9.728_238.2297	0.249	0.0034	0.2966	0.0079	0.2692	1.8373	C18:pos	(+/-)-muscone	C16 H30 O	238.23	9.728	NA	S10483	NA	0	-0.0153	NA	NA	12	level4	NA	NA	NA	NA
	8.579_453.2875	0.3201	0.011	0.3254	0.0079	0.1998	1.3972	C18:neg	1-palmitoyl-2-hydroxy-sn-glycero-3-pe	C21 H44 N O7 P	453.288	8.579	NA	S7826019	NA	0.0019	4.2666	NA	NA	3	level4	NA	NA	NA	NA
	1.741_146.0402	0.3408	0.0365	0.3927	0.0556	0.3551	1.3358	C18:pos	Thta	C6 H10 O2 S	146.04	1.741	NA	S391364	NA	1e-04	0.6265	NA	NA	2	level4	NA	NA	NA	NA
	0.65_196.0581	0.3651	0.0168	0.3254	0.0079	0.1998	1.3112	C18:neg	D-gluconic acid	C6 H12 O7	196.058	0.65	NA	S10240	NA	-2e-04	-1.0323	NA	NA	10	level4	NA	NA	NA	NA
	8.158_388.2613	0.3765	0.0193	0.3745	0.0317	0.3071	1.4754	C18:pos	3,7-diketo-5β-cholan-24-oic acid	C24 H36 O4	388.261	8.158	NA	S85006	NA	-1e-04	-0.1917	NA	NA	34	level4	NA	NA	NA	NA
	4.676_244.1424	0.3891	0.0229	0.3927	0.0317	0.3071	1.4874	C18:pos	4-hydroxyprolylleucine	C11 H20 N2 O4	244.142	4.676	NA	S10480082	NA	1e-04	0.2233	NA	NA	4	level4	NA	NA	NA	NA
	9.905_464.2981	0.3905	0.0074	0.3254	0.0159	0.1998	1.5394	C18:neg	(3r,5s)-3-[(e)-{(1r,3as,7ar)-1-[(2r)-6-hydroxy-6-methyl-2-heptanyl]-7a-methyloctahydro-4h-inden-4-ylidene}methyl]-1,3,4,5,6,7-hexahydro-2-benzothiophene-5-ol 2,2-dioxide	C27 H44 O4 S	464.298	9.905	NA	S7826382	NA	0.0021	4.4159	NA	NA	2	level4	NA	NA	NA	NA
	9.666_539.4908	0.4175	0.0297	0.3927	0.0317	0.3071	1.4323	C18:pos	3-(hexacosanoyloxy)-4-(trimethylammonio)butanoate	C33 H65 N O4	539.491	9.666	NA	S35015992	NA	-5e-04	-0.9788	NA	NA	1	level4	NA	NA	NA	NA
	8.834_182.1672	0.4183	0.0176	0.3598	0.0079	0.2692	1.7218	C18:pos	4,8a-dimethyl-decahydronaphthalen-4a-ol	C12 H22 O	182.167	8.834	NA	S1176	NA	2e-04	0.8653	NA	NA	12	level4	NA	NA	NA	NA
	0.731_277.116	0.4313	0.0173	0.3579	0.0159	0.2824	1.2481	C18:pos	S(8)-(2-methylpropanoyl)dihydrolipoamide	C12 H23 N O2 S2	277.116	0.731	NA	S10128135	NA	-0.001	-3.5627	NA	NA	2	level4	NA	NA	NA	NA
	8.041_402.3133	0.4461	0.0055	0.3097	0.0159	0.2824	1.3242	C18:pos	(1s,3r,5z,7e,9xi,20s)-20-(3-methylbutoxy)-9,10-secopregna-5,7,10-triene-1,3-diol	C26 H42 O3	402.313	8.041	NA	S7826243	NA	-1e-04	-0.2367	NA	NA	7	level4	NA	NA	NA	NA
	0.759_338.0838	0.4675	0.0282	0.3927	0.0556	0.3551	1.5065	C18:pos	Ascorbyl glucoside	C12 H18 O11	338.084	0.759	NA	S18678797	NA	-0.0011	-3.3402	NA	NA	2	level4	NA	NA	NA	NA
	0.688_216.0399	0.4773	0.026	0.3254	0.0159	0.1998	1.4278	C18:neg	2-c-methylerythritol 4-phosphate	C5 H13 O7 P	216.04	0.688	NA	S391470	NA	0	0.0245	63.8	NA	1	level4	NA	NA	NA	NA
	11.336_739.5145	0.4781	0.0012	0.2919	0.0079	0.2692	1.264	C18:pos	1-hexadecanoyl-2-(5z,8z,11z,14z-icosatetraenoyl)-sn-glycero-3-phosphoethanolamine	C41 H74 N O8 P	739.514	11.336	NA	S7825750	NA	-8e-04	-1.0177	NA	NA	44	level4	NA	NA	NA	NA
	7.677_385.2825	0.4835	0.0472	0.4081	0.0317	0.3071	1.2264	C18:pos	3-hydroxy-cis-5-tetradecenoylcarnitine	C21 H39 N O5	385.283	7.677	NA	S35032591	HMDB0013330	-3e-04	-0.8705	NA	NA	1	level4	null	null	null	null
	0.729_104.0474	0.4878	0.0392	0.3254	0.0952	0.3319	1.2469	C18:neg	3-hydroxybutyric acid	C4 H8 O3	104.047	0.729	NA	MReference-199	HMDB0000357	0	0.1281	NA	92.5	13	level2	NA	NA	NA	NA
	0.723_162.0059	0.509	0.0204	0.3254	0.0079	0.1998	1.3192	C18:neg	2-chloro-1-ethoxy-1,1,2-trifluoroethane	C4 H6 Cl F3 O	162.006	0.723	NA	S119928	NA	0	0.0672	NA	NA	1	level4	NA	NA	NA	NA
	0.709_114.0317	0.512	0.0226	0.3254	0.0159	0.1998	1.1921	C18:neg	4-hydroxy-5-methylfuran-3(2h)-one	C5 H6 O3	114.032	0.709	NA	S3757733	NA	0	-0.3331	NA	NA	4	level4	NA	NA	NA	NA
	0.71_162.0528	0.5125	0.0392	0.3254	0.0317	0.2461	1.1169	C18:neg	Diethylpyrocarbonate	C6 H10 O5	162.053	0.71	NA	S2943	NA	0	-0.2573	NA	NA	30	level4	NA	NA	NA	NA
	9.951_349.298	0.5188	0.034	0.3927	0.0556	0.3551	1.3761	C18:pos	N-homo-?-linolenoylethanolamine	C22 H39 N O2	349.298	9.951	NA	S4445443	NA	-1e-04	-0.3256	NA	NA	2	level4	NA	NA	NA	NA
	0.73_240.022	0.5252	0.0084	0.3254	0.0079	0.1998	1.3235	C18:neg	Methacrifos	C7 H13 O5 P S	240.022	0.73	NA	S2298886	NA	-1e-04	-0.4725	NA	NA	1	level4	NA	NA	NA	NA
	11.235_763.5148	0.5263	0.0052	0.3097	0.0079	0.2692	1.2309	C18:pos	1-hexadecanoyl-2-(4z,7z,10z,13z,16z,19z-docosahexaenoyl)-sn-glycero-3-phosphoethanolamine	C43 H74 N O8 P	763.515	11.235	NA	S7825749	NA	-4e-04	-0.5084	NA	NA	40	level4	NA	NA	NA	NA
	0.709_226.0687	0.5374	0.0316	0.3254	0.0317	0.2461	1.1126	C18:neg	(2xi)-d-gluco-heptonic acid	C7 H14 O8	226.069	0.709	NA	S55750	NA	-2e-04	-0.9058	NA	89.5	1	level4	NA	NA	NA	NA
	9.856_306.2558	0.5394	0.012	0.3372	0.0317	0.3071	1.3355	C18:pos	Eicosa-8,11,14-trienoic acid	C20 H34 O2	306.256	9.856	NA	S4445953	NA	-1e-04	-0.2466	NA	NA	26	level4	NA	NA	NA	NA
	10.959_466.3112	0.5449	0.0038	0.3254	0.0079	0.1998	1.1897	C18:neg	Cholesteryl sulfate	C27 H46 O4 S	466.311	10.959	NA	S58586	NA	-4e-04	-0.9392	NA	NA	1	level4	NA	NA	NA	NA
	8.896_244.2035	0.5489	0.0013	0.3254	0.0079	0.1998	1.2156	C18:neg	Mfcd00059633	C14 H28 O3	244.203	8.896	NA	S15252	NA	-3e-04	-1.3513	NA	NA	14	level4	NA	NA	NA	NA
	11.783_733.5616	0.5507	0.0033	0.2966	0.0079	0.2692	1.084	C18:pos	Dl-dipalmitoylphosphatidylcholine	C40 H80 N O8 P	733.562	11.783	NA	MReference-889	NA	-5e-04	-0.6987	NA	90.1	21	level2	NA	NA	NA	NA
	10.289_346.2869	0.5551	0.029	0.3927	0.0556	0.3551	1.0282	C18:pos	Cetyl benzoate	C23 H38 O2	346.287	10.289	NA	S9726744	NA	-3e-04	-0.7508	NA	NA	10	level4	NA	NA	NA	NA
	10.276_363.3135	0.5567	0.0294	0.3927	0.0317	0.3071	1.041	C18:pos	Terminaline	C23 H41 N O2	363.313	10.276	NA	S154583	NA	-3e-04	-0.7182	NA	NA	1	level4	NA	NA	NA	NA
	11.437_704.5831	0.5902	0.0017	0.2919	0.0079	0.2692	1.0964	C18:pos	N-palmitoyldihydrosphingomyelin	C39 H81 N2 O6 P	704.583	11.437	NA	S8115586	NA	-2e-04	-0.24	NA	NA	2	level4	NA	NA	NA	NA
	7.625_214.1568	0.5952	0.0409	0.3254	0.0159	0.1998	1.1366	C18:neg	3-oxolauric acid	C12 H22 O3	214.157	7.625	NA	S388783	NA	-1e-04	-0.6246	NA	NA	11	level4	NA	NA	NA	NA
	0.729_115.0634	0.5953	0.0072	0.3262	0.0159	0.2824	1.204	C18:pos	L-proline	C5 H9 N O2	115.063	0.729	C16435	BGI376	NA	1e-04	0.7646	92.7	89.4	6	level1	NA	NA	NA	NA
	9.643_338.1768	0.6358	0.0104	0.3295	0.0317	0.3071	1.0138	C18:pos	1,1'-dibenzyl-4,4'-bipyridinium	C24 H22 N2	338.177	9.643	NA	S13567	NA	-0.0015	-4.3254	NA	NA	1	level4	NA	NA	NA	NA
	8.903_430.3081	0.6446	0.0298	0.3927	0.0556	0.3551	1.0642	C18:pos	Hecogenin	C27 H42 O4	430.308	8.903	NA	S82581	NA	-2e-04	-0.511	NA	NA	24	level4	NA	NA	NA	NA
	8.138_338.2242	0.6574	0.0109	0.3346	0.0079	0.2692	1.026	C18:pos	(5alpha,11beta,17beta)-9-fluoro-11,17-dihydroxy-17-methylandrostan-3-one	C20 H31 F O3	338.224	8.138	NA	S206123	NA	-0.0015	-4.4842	NA	NA	4	level4	NA	NA	NA	NA
	9.716_304.24	0.7026	0.0045	0.3097	0.0079	0.2692	1.0384	C18:pos	Icosa-5,8,11,14-tetraenoic acid	C20 H32 O2	304.24	9.716	NA	S4471967	NA	-2e-04	-0.6394	NA	37.2	36	level4	NA	NA	NA	NA
Metabolites with class information decreased in frail older adults	0.993_396.0154	1.618	0.0094	0.3295	0.0317	0.3071	1.01	C18:pos	Sucralose	C12 H19 Cl3 O8	396.015	0.993	C12285	S64561	HMDB0031554	8e-04	2.0964	NA	NA	5	level4	Organic oxygen compounds	Organooxygen compounds	Carbohydrates and carbohydrate conjugates	Carbohydrates
	0.721_131.0695	1.8661	0.0158	0.3579	0.0556	0.3551	1.2289	C18:pos	Creatine	C4 H9 N3 O2	131.07	0.721	C00300	MReference-357	HMDB0000064	1e-04	0.5983	83.2	87.8	2	level1	Organic acids and derivatives	Carboxylic acids and derivatives	Amino acids, peptides, and analogues	Amino acids, peptides, and analogues
	3.327_117.0579	1.9091	0.0283	0.3927	0.0159	0.2824	1.6385	C18:pos	Indole	C8 H7 N	117.058	3.327	C00463	MReference-444	HMDB0000738	1e-04	0.6165	NA	42	2	level3	Organoheterocyclic compounds	Indoles and derivatives	Indoles	Indoles
	7.891_413.9734	2.1549	0.0245	0.3254	0.0317	0.2461	1.1111	C18:neg	Perfluorooctanoic acid	C8 H F15 O2	413.973	7.891	NA	S9180	HMDB0059587	-3e-04	-0.7036	NA	NA	1	level4	Organohalogen compounds	Alkyl halides	Alkyl fluorides	Alkyl fluorides
	4.67_159.1261	2.2532	0.0385	0.3947	0.0159	0.2824	1.4769	C18:pos	Dl-α-aminocaprylic acid	C8 H17 N O2	159.126	4.67	NA	MReference-1794	HMDB0000991	1e-04	0.8223	NA	79.5	3	level2	Organic acids and derivatives	Carboxylic acids and derivatives	Amino acids, peptides, and analogues	Amino acids, peptides, and analogues
	9.886_194.1308	2.3721	0.0405	0.4047	0.0556	0.3551	1.3013	C18:pos	Hexylresorcinol	C12 H18 O2	194.131	9.886	NA	S21106121	HMDB0032567	2e-04	0.792	NA	NA	21	level4	Benzenoids	Phenols	Benzenediols	Phenols and derivatives
	8.525_282.1467	2.3916	0.0308	0.3927	0.0317	0.3071	1.1993	C18:pos	Artemisinin	C15 H22 O5	282.147	8.525	C09538	MReference-6160	NA	0	-0.0779	NA	65.3	12	level2	Terpenoids	Sesquiterpenoids (C15)	Others	Terpenoids
	6.786_166.0632	2.689	0.0318	0.3927	0.0317	0.3071	1.5279	C18:pos	Desaminotyrosine	C9 H10 O3	166.063	6.786	C01744	S9965	HMDB0002199	2e-04	1.3542	NA	NA	44	level4	Phenylpropanoids and polyketides	Phenylpropanoic acids	null	Phenylpropanoic acids
	9.986_314.2457	2.7009	0.0456	0.4063	0.0317	0.3071	1.4424	C18:pos	(+/-)12(13)-dihome	C18 H34 O4	314.246	9.986	C14829	MReference-6638	HMDB0004705	-1e-04	-0.2005	NA	58.2	10	level3	Lipids and lipid-like molecules	Fatty Acyls	Fatty acids and conjugates	Fatty acyls[FA]
	8.274_499.9367	2.7696	0.0455	0.3254	0.0556	0.2765	1.3134	C18:neg	Perfluorooctanesulfonic acid	C8 H F17 O3 S	499.937	8.274	C18142	S67068	HMDB0059586	-8e-04	-1.6548	NA	NA	1	level4	Organohalogen compounds	Alkyl halides	Alkyl fluorides	Alkyl fluorides
	6.797_584.2637	3.1117	0.0244	0.3254	0.0317	0.2461	1.5105	C18:neg	Bilirubin	C33 H36 N4 O6	584.264	6.797	C00486	MReference-334	HMDB0000054	2e-04	0.3776	NA	70.1	6	level2	Organoheterocyclic compounds	Tetrapyrroles and derivatives	Bilirubins	Bilirubins
	7.28_180.0787	3.3228	0.0349	0.3927	0.0317	0.3071	1.6286	C18:pos	Propylparaben	C10 H12 O3	180.079	7.28	NA	S6907	HMDB0032574	1e-04	0.5438	NA	NA	38	level4	Benzenoids	Benzene and substituted derivatives	Benzoic acids and derivatives	Benzene and derivatives
	7.28_236.1049	3.5317	0.0353	0.3927	0.0159	0.2824	1.7134	C18:pos	Ethyl vanillin isobutyrate	C13 H16 O4	236.105	7.28	NA	S586073	HMDB0037683	1e-04	0.2641	NA	NA	5	level4	Benzenoids	Phenol esters	null	Benzene and derivatives
	5.951_196.1099	3.6834	0.0366	0.3254	0.0317	0.2461	1.4522	C18:neg	Hexyl 2-furoate	C11 H16 O3	196.11	5.951	NA	S55834	HMDB0037725	-1e-04	-0.4252	NA	NA	4	level4	Organoheterocyclic compounds	Furans	Furoic acid and derivatives	Furoic acid and derivatives
	1.005_129.0791	3.9878	0.0003	0.2919	0.0079	0.2692	1.7878	C18:pos	Pipecolate	C6 H11 N O2	129.079	1.005	C00408	BGI478	HMDB0000716	2e-04	1.1737	88.6	87.1	13	level1	Alkaloids	Alkaloids derived from lysine	Piperidine alkaloids	Alkaloids
	8.685_274.1933	4.157	0.001	0.2919	0.0159	0.2824	2.1165	C18:pos	19-nortestosterone	C18 H26 O2	274.193	8.685	C07254	MReference-288	HMDB0002725	0	0.0624	NA	89	18	level2	Lipids and lipid-like molecules	Steroids and steroid derivatives	Estrane steroids	Steroids and derivatives
	5.947_325.0771	4.1645	0.0173	0.3254	0.0159	0.1998	1.7212	C18:neg	Midazolam	C18 H13 Cl F N3	325.077	5.947	C07524	S4047	HMDB0014821	-0.0011	-3.3217	NA	NA	1	level4	Organoheterocyclic compounds	Benzodiazepines	1,4-benzodiazepines	1,4-benzodiazepines
	5.438_178.0631	4.2439	0.0029	0.2966	0.0079	0.2692	1.8811	C18:pos	4-methoxycinnamic acid	C10 H10 O3	178.063	5.438	NA	MReference-3427	HMDB0002040	1e-04	0.3504	NA	79.2	33	level2	Phenylpropanoids and polyketides	Cinnamic acids and derivatives	Cinnamic acids	Polyketides[PK]
	4.845_152.0474	4.9553	0.0283	0.3927	0.0159	0.2824	1.6402	C18:pos	Mandelate	C8 H8 O3	152.047	4.845	C01984	BGI392	HMDB0000703	1e-04	0.3487	76	75.1	37	level3	Benzenoids	Benzene and substituted derivatives	null	Benzene and derivatives
	8.713_499.2967	11.6931	0.0434	0.4063	0.0952	0.4342	2.0629	C18:pos	Taurodeoxycholic acid	C26 H45 N O6 S	499.297	8.713	NA	MReference-9772	HMDB0000896	0	-0.0495	NA	41.8	4	level3	Lipids and lipid-like molecules	Steroids and steroid derivatives	Bile acids, alcohols and derivatives	Bile acids, alcohols and derivatives
	5.834_230.1515	13.575	0.0154	0.3254	0.0317	0.2461	2.1379	C18:neg	Dodecanedioic acid	C12 H22 O4	230.151	5.834	C02678	MReference-1182	HMDB0000623	-3e-04	-1.2149	NA	88	5	level2	Lipids and lipid-like molecules	Fatty Acyls	Fatty acids and conjugates	Fatty acyls[FA]
	4.458_205.0737	14.3315	0.0039	0.3254	0.0079	0.1998	2.2523	C18:neg	Cinnamoylglycine	C11 H11 N O3	205.074	4.458	NA	MReference-345	HMDB0011621	-2e-04	-0.8769	NA	92.4	8	level2	Organic acids and derivatives	Carboxylic acids and derivatives	Amino acids, peptides, and analogues	Amino acids, peptides, and analogues
	3.822_231.0199	25.7818	0.0124	0.3254	0.0159	0.1998	2.1697	C18:neg	Paracetamol sulfate	C8 H9 N O5 S	231.02	3.822	NA	S75741	HMDB0059911	-3e-04	-1.1655	NA	NA	2	level4	Organic acids and derivatives	Organic sulfuric acids and derivatives	Arylsulfates	Organic acids
Metabolites without class information decreased in frail older adults	0.766_117.079	1.7387	0.034	0.3254	0.0556	0.2765	1.0012	C18:neg	L-(+)-valine	C5 H11 N O2	117.079	0.766	NA	S6050	NA	0	0.0767	NA	NA	15	level4	NA	NA	NA	NA
	9.89_292.2401	1.7992	0.0463	0.4063	0.0952	0.4342	1.4703	C18:pos	3β-androstanediol	C19 H32 O2	292.24	9.89	NA	S211834	NA	-1e-04	-0.4163	NA	NA	15	level4	NA	NA	NA	NA
	8.195_314.1881	1.8283	0.0285	0.3927	0.0317	0.3071	1.0212	C18:pos	2878846	C20 H26 O3	314.188	8.195	NA	S4941652	NA	-1e-04	-0.2885	NA	NA	16	level4	NA	NA	NA	NA
	10.011_432.3605	1.8459	0.0086	0.3295	0.0159	0.2824	1.2267	C18:pos	(22r,23r)-22,23-dihydroxycampesterol	C28 H48 O3	432.361	10.011	NA	S30791969	NA	1e-04	0.3364	NA	NA	7	level4	NA	NA	NA	NA
	9.434_466.3655	1.9295	0.0291	0.3254	0.0159	0.1998	1.1953	C18:neg	6alpha-hydroxy-castasterone	C28 H50 O5	466.365	9.434	NA	S30792018	NA	-4e-04	-0.7904	NA	NA	1	level4	NA	NA	NA	NA
	6.277_311.2095	1.9323	0.016	0.3579	0.0317	0.3071	1.0572	C18:pos	(4s)-4-[(2e,4z)-2,4-decadienoyloxy]-4-(trimethylammonio)butanoate	C17 H29 N O4	311.209	6.277	NA	S30776706	NA	-1e-04	-0.4067	NA	NA	1	level4	NA	NA	NA	NA
	8.854_326.2455	1.9903	0.0481	0.3254	0.0556	0.2765	1.0659	C18:neg	2,4-dihydroxyheptadec-16-ynyl acetate	C19 H34 O4	326.245	8.854	NA	S3173029	NA	-2e-04	-0.5125	NA	NA	6	level4	NA	NA	NA	NA
	0.734_459.9608	2.0036	0.034	0.3927	0.0556	0.3551	1.039	C18:pos	Difetarsone	C14 H18 As2 N2 O6	459.961	0.734	NA	S61506	NA	0.0011	2.4653	NA	NA	1	level4	NA	NA	NA	NA
	9.899_402.3497	2.0735	0.0367	0.3927	0.0159	0.2824	1.3447	C18:pos	3161259	C27 H46 O2	402.35	9.899	NA	S58604	NA	-1e-04	-0.2669	NA	NA	30	level4	NA	NA	NA	NA
	10.211_436.3549	2.0912	0.0473	0.4081	0.0952	0.4342	1.0501	C18:pos	5b-cholestane-3a,7a,12a,26-tetrol	C27 H48 O4	436.355	10.211	NA	S167758	NA	-4e-04	-0.8313	NA	NA	21	level4	NA	NA	NA	NA
	9.641_505.317	2.0973	0.0287	0.3927	0.0317	0.3071	1.1286	C18:pos	2-[(11z,14z)-icosadienoyl]-sn-glycero-3-phosphoethanolamine	C25 H48 N O7 P	505.317	9.641	NA	S24769364	NA	1e-04	0.2642	NA	NA	2	level4	NA	NA	NA	NA
	9.105_475.2698	2.1015	0.023	0.3927	0.0317	0.3071	1.4109	C18:pos	(2r)-1-{[(2-aminoethoxy)(hydroxy)phosphoryl]oxy}-3-hydroxy-2-propanyl (9z,12z,15z)-9,12,15-octadecatrienoate	C23 H42 N O7 P	475.27	9.105	NA	S24769360	NA	-1e-04	-0.1765	NA	NA	4	level4	NA	NA	NA	NA
	8.12_268.1312	2.105	0.0171	0.3579	0.0317	0.3071	1.2559	C18:pos	Ripazepam	C15 H16 N4 O	268.131	8.12	NA	S30896	NA	-0.0012	-4.5978	NA	NA	3	level4	NA	NA	NA	NA
	9.099_517.3169	2.1601	0.0219	0.3918	0.0317	0.3071	1.3448	C18:pos	Lysopc(18:3(9z,12z,15z))	C26 H48 N O7 P	517.317	9.099	NA	S24766528	NA	0	0.0697	NA	NA	2	level4	NA	NA	NA	NA
	10.083_436.355	2.1627	0.0487	0.3254	0.0556	0.2765	1.1749	C18:neg	5b-cholestane-3a,7a,12a,26-tetrol	C27 H48 O4	436.355	10.083	NA	S167758	NA	-2e-04	-0.524	NA	NA	21	level4	NA	NA	NA	NA
	9.642_440.35	2.2476	0.022	0.3918	0.0159	0.2824	1.384	C18:pos	5-[8,10-dihydroxy-11-(hydroxymethyl)-4,7-dimethyltridecyl]-6-ethyl-4-hydroxy-4,5-dimethyl-2-cyclohexen-1-one	C26 H48 O5	440.35	9.642	NA	S35013084	NA	-2e-04	-0.3932	NA	NA	1	level4	NA	NA	NA	NA
	0.748_173.043	2.2524	0.0051	0.3097	0.0159	0.2824	1.1769	C18:pos	L-azaserine	C5 H7 N3 O4	173.043	0.748	NA	S16735688	NA	-7e-04	-4.047	NA	NA	1	level4	NA	NA	NA	NA
	9.441_450.3342	2.2543	0.0194	0.3254	0.0556	0.2765	1.2816	C18:neg	3alpha,7alpha,12alpha-trihydroxy-5beta-cholestan-26-oic acid	C27 H46 O5	450.334	9.441	NA	S109066	NA	-4e-04	-0.791	NA	NA	13	level4	NA	NA	NA	NA
	5.451_285.194	2.3008	0.0088	0.3295	0.0317	0.3071	1.3718	C18:pos	(4s)-4-[(2e)-2-octenoyloxy]-4-(trimethylammonio)butanoate	C15 H27 N O4	285.194	5.451	NA	S30776708	NA	0	-0.1665	NA	NA	1	level4	NA	NA	NA	NA
	8.683_292.2035	2.3099	0.0065	0.3183	0.0159	0.2824	1.6434	C18:pos	(9s,13s)-12-oxophytodienoic acid	C18 H28 O3	292.204	8.683	NA	S4444088	NA	-3e-04	-1.0609	NA	NA	16	level4	NA	NA	NA	NA
	4.758_283.1783	2.3744	0.0435	0.4063	0.0556	0.3551	1.2774	C18:pos	6571082	C15 H25 N O4	283.178	4.758	NA	S102899	NA	-1e-04	-0.3104	NA	NA	3	level4	NA	NA	NA	NA
	10.046_390.3495	2.3853	0.034	0.3927	0.0317	0.3071	1.3954	C18:pos	(5e,9e,19e)-5,9,19-hexacosatrienoic acid	C26 H46 O2	390.349	10.046	NA	S4472001	NA	-3e-04	-0.7847	NA	NA	4	level4	NA	NA	NA	NA
	10.049_408.3601	2.4095	0.0342	0.3927	0.0317	0.3071	1.4012	C18:pos	(20z)-17-oxo-20-hexacosenoic acid	C26 H48 O3	408.36	10.049	NA	S4472361	NA	-2e-04	-0.6028	NA	NA	1	level4	NA	NA	NA	NA
	7.387_268.1307	2.4196	0.017	0.3254	0.0159	0.1998	1.2248	C18:neg	2-(2-carboxyethyl)-4-methyl-5-pentyl-3-furoic acid	C14 H20 O5	268.131	7.387	NA	S168762	NA	-4e-04	-1.5616	NA	NA	2	level4	NA	NA	NA	NA
	8.526_222.1256	2.4204	0.0349	0.3927	0.0556	0.3551	1.1961	C18:pos	2453103	C13 H18 O3	222.126	8.526	NA	S21212	NA	0	-0.0137	NA	NA	14	level4	NA	NA	NA	NA
	8.526_296.1624	2.4259	0.0343	0.3927	0.0556	0.3551	1.2053	C18:pos	4-hydroxy-5-methoxy-4-[2-methyl-3-(3-methyl-2-buten-1-yl)-2-oxiranyl]-1-oxaspiro[2.5]octan-6-one	C16 H24 O5	296.162	8.526	NA	S251178	NA	0	6e-04	NA	NA	4	level4	NA	NA	NA	NA
	8.526_264.1362	2.4434	0.0277	0.3927	0.0317	0.3071	1.2251	C18:pos	(±)-(2e)-abscisic acid	C15 H20 O4	264.136	8.526	NA	S4524740	NA	0	0.0297	NA	NA	52	level4	NA	NA	NA	NA
	6.285_250.1206	2.4589	0.0372	0.3927	0.0317	0.3071	1.2874	C18:pos	Trolox	C14 H18 O4	250.121	6.285	NA	S37117	NA	1e-04	0.2599	NA	NA	11	level4	NA	NA	NA	NA
	6.282_315.1106	2.4787	0.0326	0.3927	0.0556	0.3551	1.3282	C18:pos	(2e)-3-(3,4-dihydroxyphenyl)-n-[2-(3,4-dihydroxyphenyl)ethyl]acrylamide	C17 H17 N O5	315.111	6.282	NA	S8347409	NA	0	-0.1142	NA	NA	5	level4	NA	NA	NA	NA
	8.782_454.329	2.5174	0.0105	0.3254	0.0159	0.1998	1.283	C18:neg	(3r,5s,7r,8r,9s,10s,12s,13r,14s,17r)-10,13-dimethyl-17-[(2r)-5,6,7-trihydroxy-2-heptanyl]hexadecahydro-1h-cyclopenta[a]phenanthrene-3,7,12-triol	C26 H46 O6	454.329	8.782	NA	S170096	NA	-4e-04	-0.9348	NA	NA	1	level4	NA	NA	NA	NA
	5.954_308.0869	2.5344	0.029	0.3254	0.0317	0.2461	1.3961	C18:neg	Clobenpropit	C14 H17 Cl N4 S	308.087	5.954	NA	S2688	NA	7e-04	2.2161	NA	NA	1	level4	NA	NA	NA	NA
	5.324_300.1108	2.5408	0.05	0.3254	0.0952	0.3319	1.1157	C18:neg	Nppb	C16 H16 N2 O4	300.111	5.324	NA	S4390	NA	-2e-04	-0.7152	NA	NA	3	level4	NA	NA	NA	NA
	10.393_364.2976	2.6093	0.0329	0.3927	0.0079	0.2692	1.446	C18:pos	2-arachidonyl glyceryl ether	C23 H40 O3	364.298	10.393	NA	S4983515	NA	-1e-04	-0.2912	NA	NA	11	level4	NA	NA	NA	NA
	6.784_208.0737	2.7497	0.0357	0.3927	0.0317	0.3071	1.624	C18:pos	(2e)-3-(3,4-dimethoxyphenyl)acrylic acid	C11 H12 O4	208.074	6.784	NA	S626174	NA	2e-04	0.8339	NA	NA	23	level4	NA	NA	NA	NA
	8.691_327.2408	2.78	0.0032	0.2966	0.0159	0.2824	1.7076	C18:pos	10-nitrooleate	C18 H33 N O4	327.241	8.691	NA	MReference-6748	NA	-1e-04	-0.3805	NA	30.3	2	level3	NA	NA	NA	NA
	9.432_452.3499	2.8914	0.009	0.3254	0.0317	0.2461	1.4676	C18:neg	5alpha-cyprinol	C27 H48 O5	452.35	9.432	NA	S141174	NA	-3e-04	-0.6152	NA	NA	23	level4	NA	NA	NA	NA
	10.036_404.3653	2.9017	0.0211	0.3875	0.0079	0.2692	1.5681	C18:pos	2390277	C27 H48 O2	404.365	10.036	NA	S136952	NA	-1e-04	-0.2785	NA	NA	6	level4	NA	NA	NA	NA
	10.1_252.2453	2.9225	0.0408	0.4047	0.0317	0.3071	1.5103	C18:pos	(9z)-9-cycloheptadecen-1-ol	C17 H32 O	252.245	10.1	NA	S4516666	NA	0	-0.1138	NA	NA	3	level4	NA	NA	NA	NA
	6.383_306.1215	2.9913	0.0412	0.4053	0.0952	0.4342	1.8541	C18:pos	94536	C15 H18 N2 O5	306.122	6.383	NA	S388633	NA	-1e-04	-0.2812	NA	NA	1	level4	NA	NA	NA	NA
	7.831_308.1985	3.0358	0.0206	0.3254	0.0079	0.1998	1.3476	C18:neg	5-o-methyl embelin	C18 H28 O4	308.199	7.831	NA	S149914	NA	-3e-04	-0.9294	NA	NA	9	level4	NA	NA	NA	NA
	10.049_250.1933	3.0503	0.0478	0.4085	0.0079	0.2692	1.8174	C18:pos	4-tert-octylphenol monoethoxylate	C16 H26 O2	250.193	10.049	NA	S5388	NA	0	0.0094	NA	NA	13	level4	NA	NA	NA	NA
	4.795_225.1327	3.0866	0.0238	0.3927	0.0317	0.3071	1.5865	C18:pos	2-aminoethoxydiphenylborane	C14 H16 B N O	225.133	4.795	NA	S1540	NA	2e-04	1.0813	NA	NA	1	level4	NA	NA	NA	NA
	6.723_223.1209	3.1346	0.0321	0.3927	0.0556	0.3551	1.4825	C18:pos	Bufexamac	C12 H17 N O3	223.121	6.723	NA	S2372	NA	1e-04	0.2719	NA	NA	8	level4	NA	NA	NA	NA
	10.102_412.3551	3.2007	0.0312	0.3254	0.0079	0.1998	1.3846	C18:neg	1,3-dihydroxy-2-propanyl (13z)-13-docosenoate	C25 H48 O4	412.355	10.102	NA	S4942677	NA	-2e-04	-0.4701	NA	NA	2	level4	NA	NA	NA	NA
	4.843_224.0685	3.2174	0.0146	0.3529	0.0079	0.2692	1.5842	C18:pos	Sinapinic acid	C11 H12 O5	224.069	4.843	NA	S553361	NA	0	-0.0239	NA	NA	19	level4	NA	NA	NA	NA
	9.93_426.3711	3.2526	0.0114	0.3372	0.0159	0.2824	1.6604	C18:pos	Hexacosanedioic acid	C26 H50 O4	426.371	9.93	NA	S7822620	NA	2e-04	0.5428	NA	NA	1	level4	NA	NA	NA	NA
	8.202_310.2141	3.2901	0.0052	0.3254	0.0079	0.1998	1.6147	C18:neg	13(s)-hpotre	C18 H30 O4	310.214	8.202	NA	S4593698	NA	-3e-04	-0.8682	NA	NA	17	level4	NA	NA	NA	NA
	10.092_312.2663	3.2992	0.0477	0.4085	0.0952	0.4342	1.6687	C18:pos	2-oxononadecanoic acid	C19 H36 O3	312.266	10.092	NA	S4472343	NA	-1e-04	-0.3849	NA	NA	4	level4	NA	NA	NA	NA
	7.279_254.1155	3.3092	0.0332	0.3927	0.0317	0.3071	1.6642	C18:pos	Hostmaniane	C13 H18 O5	254.115	7.279	NA	S9359446	NA	0	0.1319	NA	NA	2	level4	NA	NA	NA	NA
	10.188_414.3707	3.343	0.0278	0.3254	0.0317	0.2461	1.3611	C18:neg	Monobehenin	C25 H50 O4	414.371	10.188	NA	S4515097	NA	-2e-04	-0.4509	NA	NA	4	level4	NA	NA	NA	NA
	5.437_192.0787	3.423	0.0055	0.3097	0.0079	0.2692	1.8115	C18:pos	Af4878000	C11 H12 O3	192.079	5.437	NA	S6902	NA	0	0.2546	NA	NA	30	level4	NA	NA	NA	NA
	7.28_222.0893	3.4495	0.0355	0.3927	0.0317	0.3071	1.6603	C18:pos	Diethyl phthalate	C12 H14 O4	222.089	7.28	NA	S13837303	NA	1e-04	0.3249	NA	NA	24	level4	NA	NA	NA	NA
	10.095_316.2612	3.4816	0.0447	0.4063	0.0317	0.3071	1.7402	C18:pos	9,10-dihydroxystearic acid	C18 H36 O4	316.261	10.095	NA	S80658	NA	-2e-04	-0.5237	NA	NA	22	level4	NA	NA	NA	NA
	5.95_240.0995	3.5055	0.042	0.3254	0.0317	0.2461	1.384	C18:neg	3,4,5-trimethoxyhydrocinnamic acid	C12 H16 O5	240.1	5.95	NA	S58390	NA	-3e-04	-1.1893	NA	NA	12	level4	NA	NA	NA	NA
	10.096_298.2507	3.5063	0.0467	0.4079	0.0317	0.3071	1.6145	C18:pos	Ricinelaidic acid	C18 H34 O3	298.251	10.096	NA	S393218	NA	0	-0.1424	NA	NA	45	level4	NA	NA	NA	NA
	6.882_266.115	3.5083	0.0045	0.3254	0.0079	0.1998	1.5835	C18:neg	(2z)-3-(3,4,5-trimethoxyphenyl)-2-propen-1-yl acetate	C14 H18 O5	266.115	6.882	NA	S30777517	NA	-4e-04	-1.5777	NA	NA	7	level4	NA	NA	NA	NA
	6.28_266.1154	3.5466	0.006	0.3173	0.0159	0.2824	1.8472	C18:pos	(2z)-3-(3,4,5-trimethoxyphenyl)-2-propen-1-yl acetate	C14 H18 O5	266.115	6.28	NA	S30777517	NA	0	-0.0733	NA	NA	7	level4	NA	NA	NA	NA
	9.462_442.3657	3.5481	0.0391	0.3254	0.0159	0.1998	1.5585	C18:neg	2-hydroxy-3-(octanoyloxy)propyl 13-methyltetradecanoate	C26 H50 O5	442.366	9.462	NA	S59694832	NA	-2e-04	-0.3834	NA	NA	35	level4	NA	NA	NA	NA
	8.869_563.9645	3.7441	0.0258	0.3254	0.0317	0.2461	1.6822	C18:neg	Pfunda	C11 H F21 O2	563.965	8.869	NA	S69649	NA	4e-04	0.6734	NA	NA	1	level4	NA	NA	NA	NA
	9.619_508.3756	3.7571	0.0091	0.3254	0.0079	0.1998	1.647	C18:neg	Lanost-8-ene-2,3,12,21,24,25-hexol	C30 H52 O6	508.376	9.619	NA	S22936646	NA	-8e-04	-1.5655	NA	NA	1	level4	NA	NA	NA	NA
	0.757_147.0897	3.8665	0	0.057	0.0079	0.2692	1.8955	C18:pos	Afegostat	C6 H13 N O3	147.09	0.757	NA	S394649	NA	1e-04	0.9964	NA	NA	7	level4	NA	NA	NA	NA
	5.438_238.0841	3.957	0.0023	0.2945	0.0079	0.2692	1.8293	C18:pos	(e)-3,4,5-trimethoxycinnamic acid	C12 H14 O5	238.084	5.438	NA	S642910	NA	0	0.1291	NA	NA	7	level4	NA	NA	NA	NA
	10.095_596.5014	4.1667	0.0416	0.4053	0.0317	0.3071	1.8595	C18:pos	1810343	C36 H68 O6	596.501	10.095	NA	S75404	NA	-2e-04	-0.2659	NA	NA	67	level4	NA	NA	NA	NA
	5.438_294.0507	4.7026	0.0101	0.3295	0.0079	0.2692	2.0232	C18:pos	Dimethyl [(e)-(1-methoxy-2-oxo-1,2-dihydro-3h-indol-3-ylidene)methyl]carbonodithioimidate	C13 H14 N2 O2 S2	294.051	5.438	NA	S23188712	NA	0.001	3.3211	NA	NA	3	level4	NA	NA	NA	NA
	3.39_246.1369	6.1539	0.0016	0.2919	0.0079	0.2692	2.5237	C18:pos	Hypaphorine	C14 H18 N2 O2	246.137	3.39	NA	S390633	NA	0	0.1795	NA	NA	1	level4	NA	NA	NA	NA
	7.731_582.2481	6.2411	0.0491	0.3254	0.0317	0.2461	1.5359	C18:neg	Azelnidipine	C33 H34 N4 O6	582.248	7.731	NA	S59352	NA	3e-04	0.4925	NA	NA	4	level4	NA	NA	NA	NA
	4.845_134.0368	6.5643	0.0383	0.3947	0.0556	0.3551	1.7333	C18:pos	Ortho-phthalaldehyde	C8 H6 O2	134.037	4.845	NA	S4642	NA	0	0.1987	NA	NA	6	level4	NA	NA	NA	NA
	7.279_502.1818	7.5469	0.0414	0.4053	0.0317	0.3071	2.1197	C18:pos	12-(2-hydroxy-5-oxo-2,5-dihydro-3-furanyl)-6,6,8a,12a-tetramethyldecahydro-3h-oxireno[d]pyrano[4',3':3,3a][2]benzofuro[5,4-f]isochromene-3,8,10(6h,9ah)-trione	C26 H30 O10	502.182	7.279	NA	S35014090	NA	-0.0021	-4.1432	NA	NA	1	level4	NA	NA	NA	NA
	0.73_210.0738	7.7997	0.001	0.3254	0.0079	0.1998	2.1368	C18:neg	Hept-2-ulose	C7 H14 O7	210.074	0.73	NA	S92980	NA	-1e-04	-0.5932	NA	NA	5	level4	NA	NA	NA	NA
	5.437_534.1715	11.8146	0.0019	0.2945	0.0079	0.2692	2.635	C18:pos	Dalpanin	C26 H30 O12	534.172	5.437	NA	S391109	NA	-0.0022	-4.1772	NA	NA	4	level4	NA	NA	NA	NA

## Sheet: Supplementary table 7
Supplementary table 7. Significantly altered metabolites in serum samples across BCD
metabolites	VIP（BC/BD）	variation trend	metabolism pathway
		C D
2-aminoethoxydiphenylborane	1.96/1.59	↓ ↓
Pfunda	2.06/1.68	↓ ↓
Propylparaben	1.09/1.63	↓ ↓
D-(-)-mannitol	2.2/1.91	↑ ↑	Fructose and mannose metabolism；ABC transporters
D-ribose	1.42/1.38	↑ ↑	Pentose phosphate pathway；ABC transporters
D-(-)-lyxose	1.43/1.21	↑ ↑	Pentose and glucuronate interconversions
Cholesteryl sulfate	1.48/1.19	↑ ↑
4-phenylbutyric acid	1.76/1.46	↑ ↑
B, non-frail subjects; C, pre-frail subjects; D, frail subjects.
Variation trend indicates the comparison of group C and group D with group B respectively.

## Sheet: Supplementary table 8
Supplementary table 8. Significantly enriched pathways of differential metabolites in serum samples between non-frail and frail older adults.
metabolism pathway	differential metabolites
Proximal tubule bicarbonate reclamation	Alpha-d-glucose
Phenylalanine, tyrosine and tryptophan biosynthesis	Indole
Pentose phosphate pathway	D-ribose
Pentose and glucuronate interconversions	D-(-)-lyxose
Lysine degradation	Glutaric acid
Linoleic acid metabolism	(+/-)12(13)-dihome
Glycolysis / Gluconeogenesis	Alpha-d-glucose
Galactose metabolism	Alpha-d-glucose
Fructose and mannose metabolism	Alpha-d-glucose;D-(-)-mannitol
Fatty acid degradation	Glutaric acid
Citrate cycle (TCA cycle)	Oxalosuccinic acid
Carbohydrate digestion and absorption	Sucralose
ABC transporters	D-ribose;D-(-)-mannitol

## Sheet: Supplementary table 9
Supplementary table 9. Significantly changed metabolites in fecal samples between middle-aged adults and non-frail older adults.
	Compound.ID	ratio (middle-aged vs. non-frail)	t.test_p.value	t.test_p.value_BHcorrect	wilcox.test_p.value	wilcox.test_p.value_BHcorrect	VIP	LCplatform	Name	Formula	Molecular.Weight	Actual.RT	KEGG.ID	mzCloud.ID..ChemSpider.ID	HMDB.ID	DeltaMass..Da.	DeltaMass..ppm.	mzVault.Best.Match	mzCloud.Best.Match	ChemSpider.Results	level	Super.class	Class	Sub.class	Family
Metabolites with class information increased in non-frail older adults	5.171_630.3457	0.0567	0.0076	0.6108	0.0159	0.3817	2.2147	C18:pos	Remikiren	C33 H50 N4 O6 S	630.346	5.171	C07465	S4884377	HMDB0014357	6e-04	0.9616	NA	NA	2	level4	Organic acids and derivatives	Carboxylic acids and derivatives	Amino acids, peptides, and analogues	Amino acids, peptides, and analogues
	5.423_245.1049	0.0829	0.0221	0.6585	0.0317	0.5399	1.9711	C18:neg	N-phenylacetyl pyroglutamic acid	C14 H15 N O3	245.105	5.423	NA	S30778480	HMDB0059782	-3e-04	-1.3735	NA	NA	1	level4	Benzenoids	Benzene and substituted derivatives	Phenylacetamides	Benzene and derivatives
	5.814_336.2047	0.109	0.0219	0.6585	0.0317	0.5399	1.98	C18:neg	Acebutolol	C18 H28 N2 O4	336.205	5.814	C06803	S1901	HMDB0015324	-2e-04	-0.5735	NA	NA	1	level4	Organic oxygen compounds	Organooxygen compounds	Carbonyl compounds	Carbonyl compounds
	6.837_246.1729	0.1104	0.0445	0.6108	0.0317	0.4194	1.923	C18:pos	Mepivacaine	C15 H22 N2 O	246.173	6.837	C07528	S3922	HMDB0015096	-3e-04	-1.3999	NA	NA	8	level4	Organoheterocyclic compounds	Piperidines	Piperidinecarboxylic acids and derivatives	Piperidinecarboxylic acids and derivatives
	5.256_430.1264	0.1163	0.0154	0.6108	0.0079	0.3817	1.6964	C18:pos	Ononin	C22 H22 O9	430.126	5.256	C10509	S391135	HMDB0033987	0	-0.0516	NA	NA	2	level4	Phenylpropanoids and polyketides	Isoflavonoids	Isoflavonoid O-glycosides	Flavonoids
	5.512_405.2261	0.125	0.0434	0.6108	0.0556	0.4486	1.6684	C18:pos	Lisinopril	C21 H31 N3 O5	405.226	5.512	NA	S4514933	HMDB0001938	-2e-04	-0.5822	NA	NA	1	level4	Organic acids and derivatives	Carboxylic acids and derivatives	Amino acids, peptides, and analogues	Amino acids, peptides, and analogues
	1.726_137.0841	0.1285	0.0208	0.6585	0.0317	0.5399	1.829	C18:neg	Tyramine	C8 H11 N O	137.084	1.726	C00483	S5408	HMDB0000306	0	0.0743	NA	NA	12	level4	Benzenoids	Benzene and substituted derivatives	Phenethylamines	Amines and derivatives
	2.572_143.0406	0.1455	0.0421	0.6108	0.0317	0.4194	1.5044	C18:pos	4-methyl-5-thiazoleethanol	C6 H9 N O S	143.041	2.572	C04294	MReference-2615	HMDB0032985	2e-04	1.1155	NA	76.6	5	level2	Organoheterocyclic compounds	Azoles	Thiazoles	Thiazoles
	7.501_427.2468	0.1543	0.0184	0.6108	0.0079	0.3817	1.8312	C18:pos	Ranolazine	C24 H33 N3 O4	427.247	7.501	NA	S51354	HMDB0014388	-3e-04	-0.6159	NA	NA	2	level4	Benzenoids	Phenol ethers	Anisoles	Benzene and derivatives
	0.72_156.0171	0.1658	0.0133	0.6585	0.0159	0.522	1.7191	C18:neg	Orotic acid	C5 H4 N2 O4	156.017	0.72	C00295	S942	HMDB0000226	0	-0.1185	NA	NA	4	level4	Organoheterocyclic compounds	Diazines	Pyrimidines and pyrimidine derivatives	Pyrimidines and pyrimidine derivatives
	4.812_153.0791	0.1716	0.0373	0.6108	0.0317	0.4194	2.0559	C18:pos	Dopamine	C8 H11 N O2	153.079	4.812	C03758	S661	HMDB0000073	1e-04	0.6503	NA	NA	6	level4	Benzenoids	Phenols	Benzenediols	Phenols and derivatives
	2.959_122.0369	0.1827	0.021	0.6108	0.0317	0.4194	1.7726	C18:pos	Benzoic acid	C7 H6 O2	122.037	2.959	C00180	S238	HMDB0001870	1e-04	0.8434	NA	NA	6	level4	Benzenoids	Benzene and substituted derivatives	Benzoic acids and derivatives	Benzene and derivatives
	5.925_228.042	0.1934	0.0326	0.6585	0.0952	0.5639	2.4454	C18:neg	Euxanthone	C13 H8 O4	228.042	5.925	C10061	S4444950	HMDB0030724	-2e-04	-0.9814	NA	NA	6	level4	Organoheterocyclic compounds	Benzopyrans	1-benzopyrans	1-benzopyrans
	1.633_126.0429	0.1955	0.0269	0.6585	0.0159	0.522	1.9581	C18:neg	Imidazoleacetic acid	C5 H6 N2 O2	126.043	1.633	C02835	MReference-442	HMDB0002024	0	0.1214	NA	74.7	3	level2	Organoheterocyclic compounds	Azoles	Imidazoles	Imidazoles
	10.488_430.381	0.2042	0.02	0.6108	0.0317	0.4194	1.7498	C18:pos	D-α-tocopherol	C29 H50 O2	430.381	10.488	C02477	MReference-328	HMDB0001893	-1e-04	-0.1685	24	36.1	7	level3	Lipids and lipid-like molecules	Prenol lipids	Quinone and hydroquinone lipids	Quinone
	9.472_272.2347	0.2251	0.0023	0.6065	0.0079	0.522	1.6127	C18:neg	16-hydroxyhexadecanoic acid	C16 H32 O3	272.235	9.472	C18218	MReference-2551	HMDB0006294	-4e-04	-1.4788	NA	93.5	21	level2	Lipids and lipid-like molecules	Fatty Acyls	Fatty acids and conjugates	Fatty acyls[FA]
	6.178_348.1684	0.2852	0.0198	0.6108	0.0317	0.4194	1.4765	C18:pos	Enalaprilat	C18 H24 N2 O5	348.168	6.178	C11720	S4575429	HMDB0041886	-1e-04	-0.3295	NA	NA	3	level4	Organic acids and derivatives	Carboxylic acids and derivatives	Amino acids, peptides, and analogues	Amino acids, peptides, and analogues
	1.095_136.0385	0.3209	0.0123	0.6585	0.0159	0.522	1.4709	C18:neg	Hypoxanthine	C5 H4 N4 O	136.038	1.095	C00262	BGI318	HMDB0000157	0	-0.1469	97.8	95.3	3	level1	Alkaloids	Others	Purine alkaloids	Alkaloids
	3.523_228.1475	0.4309	0.0486	0.6108	0.0952	0.5083	1.1433	C18:pos	Leucylproline	C11 H20 N2 O3	228.148	3.523	NA	MReference-468	HMDB0011175	1e-04	0.3275	NA	90.9	2	level2	Organic acids and derivatives	Carboxylic acids and derivatives	Amino acids, peptides, and analogues	Amino acids, peptides, and analogues
Metabolites without class information increased in non-frail older adults	7.051_574.2478	0.0021	0.0287	0.6108	0.0317	0.4194	2.864	C18:pos	Orthohydroxyatorvastatin	C33 H35 F N2 O6	574.248	7.051	NA	S2610327	NA	-1e-04	-0.234	NA	NA	2	level4	NA	NA	NA	NA
	6.308_260.1525	0.0138	0.0359	0.6108	0.0079	0.3817	2.334	C18:pos	Fenspiride	C15 H20 N2 O2	260.152	6.308	NA	S3227	NA	0	0.1834	NA	NA	6	level4	NA	NA	NA	NA
	8.454_456.3235	0.0218	0.0127	0.6585	0.0159	0.522	2.2662	C18:neg	Callystatin a	C29 H44 O4	456.324	8.454	NA	S4581330	NA	-5e-04	-1.0282	NA	NA	7	level4	NA	NA	NA	NA
	6.28_476.2772	0.0276	0.0087	0.6108	0.0159	0.3817	2.523	C18:pos	Cyclic-3,20-bis(1,2-ethanediyl acetal)-11alpha-(acetyloxy)-5alpha,6alpha-epoxypregnane-3,20-dione	C27 H40 O7	476.277	6.28	NA	S10128391	NA	-3e-04	-0.5379	NA	NA	1	level4	NA	NA	NA	NA
	4.15_197.1051	0.0401	0.0015	0.6065	0.0159	0.522	2.7634	C18:neg	(+/-)-metanephrine	C10 H15 N O3	197.105	4.15	NA	S19844	NA	-1e-04	-0.4597	NA	NA	27	level4	NA	NA	NA	NA
	5.643_418.2467	0.0423	0.0105	0.6108	0.0159	0.3817	2.1267	C18:pos	(2-hydroxy-2-oxido-1,3,2-dioxaphospholan-4-yl)methyl (9z)-9-octadecenoate	C21 H39 O6 P	418.247	5.643	NA	S10136430	NA	-0.0017	-4.1367	NA	NA	2	level4	NA	NA	NA	NA
	7.579_432.1419	0.0437	0.0484	0.6108	0.0079	0.3817	2.2535	C18:pos	288r4cav1v	C22 H24 O9	432.142	7.579	NA	S132996	NA	-2e-04	-0.3919	NA	NA	4	level4	NA	NA	NA	NA
	11.81_652.5042	0.0502	0.0014	0.6108	0.0079	0.3817	2.2563	C18:pos	(2s)-1-[(9z)-9-heptadecenoyloxy]-3-hydroxy-2-propanyl (4z,7z,10z,13z,16z,19z)-4,7,10,13,16,19-docosahexaenoate	C42 H68 O5	652.504	11.81	NA	S7822811	NA	-0.0024	-3.7236	NA	NA	5	level4	NA	NA	NA	NA
	5.477_250.1202	0.0504	0.0295	0.6585	0.0317	0.5399	2.0615	C18:neg	Trolox	C14 H18 O4	250.12	5.477	NA	MReference-2532	NA	-3e-04	-1.1648	NA	69.6	11	level2	NA	NA	NA	NA
	5.429_357.205	0.0524	0.0159	0.6108	0.0159	0.3817	2.1946	C18:pos	Calpurnine	C20 H27 N3 O3	357.205	5.429	NA	S24536381	NA	-2e-04	-0.6662	NA	NA	2	level4	NA	NA	NA	NA
	5.698_783.4819	0.0619	0.0134	0.6108	0.0317	0.4194	2.3028	C18:pos	(2r)-3-{[(2-aminoethoxy)(hydroxy)phosphoryl]oxy}-2-[(6z,9z,12z,15z)-6,9,12,15-octadecatetraenoyloxy]propyl (4z,7z,10z,13z,16z,19z)-4,7,10,13,16,19-docosahexaenoate	C45 H70 N O8 P	783.482	5.698	NA	S24769134	NA	-0.002	-2.5309	NA	NA	3	level4	NA	NA	NA	NA
	5.788_827.5082	0.0663	0.0218	0.6108	0.0317	0.4194	2.2424	C18:pos	4-[(1-hydroxy-2-oxo-3-azepanyl)amino]-4-oxo-2-butanyl n~6~-hydroxy-n~2~-{[2-(2-hydroxyphenyl)-4,5-dihydro-1,3-oxazol-4-yl]carbonyl}-n~6~-[(2e)-2-octadecenoyl]lysinate	C44 H69 N5 O10	827.508	5.788	NA	S30791097	NA	0.0038	4.5842	NA	NA	2	level4	NA	NA	NA	NA
	6.15_468.2862	0.0683	0.0064	0.6108	0.0159	0.3817	2.2074	C18:pos	(1s,3r,5z,7e,22e,25r)-26,26,26-trifluoro-9,10-secocholesta-5,7,10,22-tetraene-1,3,25-triol	C27 H39 F3 O3	468.286	6.15	NA	S7826287	NA	0.0011	2.3743	NA	NA	3	level4	NA	NA	NA	NA
	10.606_368.3288	0.0693	0.0085	0.6585	0.0079	0.522	1.8112	C18:neg	22-oxotricosanoic acid	C23 H44 O3	368.329	10.606	NA	S4472358	NA	-2e-04	-0.6388	NA	NA	3	level4	NA	NA	NA	NA
	5.334_300.1361	0.0698	0.0074	0.6108	0.0079	0.3817	2.1901	C18:pos	1-(2,4-dihydroxy-6-methoxy-3,5-dimethylphenyl)-3-phenyl-1-propanone	C18 H20 O4	300.136	5.334	NA	S115957	NA	0	-0.1377	NA	NA	10	level4	NA	NA	NA	NA
	5.379_355.2146	0.0717	0.0294	0.6108	0.0317	0.4194	1.7992	C18:pos	(2e,4e,10e)-11-(1,3-benzodioxol-5-yl)-n-isobutyl-2,4,10-undecatrienamide	C22 H29 N O3	355.215	5.379	NA	S4522504	NA	-1e-04	-0.374	NA	NA	13	level4	NA	NA	NA	NA
	10.495_380.3288	0.0721	0.0057	0.6585	0.0079	0.522	1.9538	C18:neg	(18z)-15-oxo-18-tetracosenoic acid	C24 H44 O3	380.329	10.495	NA	S4472360	NA	-3e-04	-0.7791	NA	NA	1	level4	NA	NA	NA	NA
	6.124_306.1941	0.0786	0.0138	0.6585	0.0317	0.5399	2.0736	C18:neg	Roxatidine	C17 H26 N2 O3	306.194	6.124	NA	S82423	NA	-2e-04	-0.7792	NA	NA	1	level4	NA	NA	NA	NA
	5.179_332.1993	0.0866	0.0043	0.6108	0.0079	0.3817	2.0971	C18:pos	Gibberellin a12	C20 H28 O4	332.199	5.179	NA	S391664	NA	5e-04	1.6087	NA	NA	25	level4	NA	NA	NA	NA
	6.373_235.0481	0.0868	0.0386	0.6108	0.0317	0.4194	1.6545	C18:pos	3,4-dihydro-7-methoxy-2-methylene-3-oxo-2h-1,4-benzoxazine-5-carboxylic acid	C11 H9 N O5	235.048	6.373	NA	S4445207	NA	0	0.1172	NA	NA	1	level4	NA	NA	NA	NA
	10.898_382.3444	0.0901	0.0097	0.6585	0.0079	0.522	1.7659	C18:neg	Hydroxynervonic acid	C24 H46 O3	382.344	10.898	NA	S4472208	NA	-3e-04	-0.793	NA	NA	4	level4	NA	NA	NA	NA
	6.037_225.1363	0.0929	0.0062	0.6585	0.0159	0.522	2.0406	C18:neg	2616	C12 H19 N O3	225.136	6.037	NA	S5210	NA	-2e-04	-0.6889	NA	NA	3	level4	NA	NA	NA	NA
	6.164_259.1204	0.0937	0.0052	0.6585	0.0159	0.522	1.8726	C18:neg	Ilepcimide	C15 H17 N O3	259.12	6.164	NA	S556435	NA	-4e-04	-1.6904	NA	NA	4	level4	NA	NA	NA	NA
	4.907_208.1101	0.0953	0.0154	0.6108	0.0317	0.4194	2.067	C18:pos	Asarone	C12 H16 O3	208.11	4.907	NA	S552532	NA	1e-04	0.5192	NA	NA	26	level4	NA	NA	NA	NA
	4.908_244.1311	0.0958	0.0174	0.6108	0.0317	0.4194	2.1648	C18:pos	6-hydroxy-5-methyl-4,11-dioxoundecanoic acid	C12 H20 O5	244.131	4.908	NA	S21258154	NA	0	0.0976	NA	NA	1	level4	NA	NA	NA	NA
	9.469_226.2295	0.0975	0.0003	0.2949	0.0079	0.522	2.1064	C18:neg	3724	C15 H30 O	226.23	9.469	NA	S55242	NA	-2e-04	-0.7741	NA	NA	4	level4	NA	NA	NA	NA
	9.192_354.1863	0.1027	0.0188	0.6585	0.0159	0.522	1.4445	C18:neg	Zicronapine	C22 H27 Cl N2	354.186	9.192	NA	S9640456	NA	1e-04	0.1616	NA	NA	1	level4	NA	NA	NA	NA
	3.4_232.0034	0.1028	0.0187	0.6108	0.0317	0.4194	1.838	C18:pos	4-formyl-2-methoxyphenyl hydrogen sulfate	C8 H8 O6 S	232.003	3.4	NA	S10798458	NA	-7e-04	-3.0352	NA	NA	5	level4	NA	NA	NA	NA
	5.383_334.2151	0.1035	0.0391	0.6108	0.0317	0.4194	2.4849	C18:pos	1886839	C20 H30 O4	334.215	5.383	NA	S6528	NA	7e-04	2.1197	NA	NA	39	level4	NA	NA	NA	NA
	11.863_426.3705	0.1036	0.0452	0.6585	0.0556	0.5399	1.6624	C18:neg	Hexacosanedioic acid	C26 H50 O4	426.37	11.863	NA	S7822620	NA	-4e-04	-0.941	NA	NA	1	level4	NA	NA	NA	NA
	4.868_222.1256	0.1088	0.0396	0.6108	0.0317	0.4194	1.7371	C18:pos	2453103	C13 H18 O3	222.126	4.868	NA	S21212	NA	0	0.2176	NA	NA	14	level4	NA	NA	NA	NA
	11.328_628.5063	0.1092	0.0131	0.6108	0.0317	0.4194	1.7338	C18:pos	(2s)-1-hydroxy-3-(pentadecanoyloxy)-2-propanyl (7z,10z,13z,16z,19z)-7,10,13,16,19-docosapentaenoate	C40 H68 O5	628.506	11.328	NA	S24765924	NA	-3e-04	-0.5208	NA	NA	17	level4	NA	NA	NA	NA
	7.523_538.2959	0.1103	0.0287	0.6585	0.0317	0.5399	1.8628	C18:neg	Ulimorelin	C30 H39 F N4 O4	538.296	7.523	NA	S9701482	NA	4e-04	0.6892	NA	NA	1	level4	NA	NA	NA	NA
	4.906_180.1151	0.1115	0.0195	0.6108	0.0556	0.4486	2.2037	C18:pos	3-bha	C11 H16 O2	180.115	4.906	NA	S8145	NA	1e-04	0.5901	NA	NA	12	level4	NA	NA	NA	NA
	6.388_408.226	0.117	0.0091	0.6108	0.0159	0.3817	1.8628	C18:pos	1-palmitoylglycerone 3-phosphate	C19 H37 O7 P	408.226	6.388	NA	S146664	NA	-0.0017	-4.1743	NA	NA	2	level4	NA	NA	NA	NA
	5.269_211.1207	0.1171	0.0336	0.6585	0.0317	0.5399	2.0342	C18:neg	Isoprenaline	C11 H17 N O3	211.121	5.269	NA	S3647	NA	-1e-04	-0.5674	NA	NA	5	level4	NA	NA	NA	NA
	5.787_422.2668	0.1197	0.0222	0.6108	0.0952	0.5083	2.0486	C18:pos	(3alpha,5alpha,7beta,12alpha)-3,7,12-trihydroxy-6-oxocholan-24-oic acid	C24 H38 O6	422.267	5.787	NA	S4447103	NA	0	0.0289	NA	NA	5	level4	NA	NA	NA	NA
	10.949_658.5533	0.1239	0.0444	0.6108	0.0556	0.4486	1.8572	C18:pos	(2s)-1-hydroxy-3-(nonadecanoyloxy)-2-propanyl (5z,8z,11z,14z)-5,8,11,14-icosatetraenoate	C42 H74 O5	658.553	10.949	NA	S7822768	NA	-3e-04	-0.4491	NA	NA	5	level4	NA	NA	NA	NA
	10.948_680.5353	0.1301	0.0417	0.6108	0.0556	0.4486	1.8569	C18:pos	2-hydroxy-3-[(11z,14z)-11,14-nonadecadienoyloxy]propyl (7z,10z,13z,16z,19z)-7,10,13,16,19-docosapentaenoate	C44 H72 O5	680.535	10.948	NA	S35028411	NA	-0.0027	-3.9826	NA	NA	6	level4	NA	NA	NA	NA
	2.882_255.1107	0.1354	0.0262	0.6108	0.0317	0.4194	1.7706	C18:pos	N-phenyl-beta-d-glucopyranosylamine	C12 H17 N O5	255.111	2.882	NA	S388952	NA	0	0.1247	NA	NA	1	level4	NA	NA	NA	NA
	8.503_466.3039	0.1459	0.0347	0.6585	0.0556	0.5399	2.088	C18:neg	1-arachidoyl-sn-glycero-3-phosphate	C23 H47 O7 P	466.304	8.503	NA	S29368449	NA	-0.002	-4.2906	NA	NA	2	level4	NA	NA	NA	NA
	7.298_236.16	0.1542	0.0334	0.6108	0.0556	0.4486	1.8286	C18:pos	(3z,7z)-1,5,5,8-tetramethyl-12-thiabicyclo[9.1.0]dodeca-3,7-diene	C15 H24 S	236.16	7.298	NA	S35014153	NA	1e-04	0.503	NA	NA	3	level4	NA	NA	NA	NA
	11.956_414.386	0.1551	0.0074	0.6108	0.0159	0.3817	2.1108	C18:pos	Sitosterol	C29 H50 O	414.386	11.956	NA	S192962	NA	-2e-04	-0.3829	NA	NA	12	level4	NA	NA	NA	NA
	5.453_289.1889	0.1571	0.0427	0.6108	0.0556	0.4486	1.7132	C18:pos	2,4,6-triisobutyl-1,3,5-dithiazinane	C15 H31 N S2	289.189	5.453	NA	S21106002	NA	-9e-04	-3.233	NA	NA	2	level4	NA	NA	NA	NA
	7.047_650.3311	0.1652	0.0238	0.6108	0.0556	0.4486	2.0043	C18:pos	Thapsigargin	C34 H50 O12	650.331	7.047	NA	S393753	NA	9e-04	1.3171	NA	NA	1	level4	NA	NA	NA	NA
	7.297_258.1831	0.1749	0.0429	0.6108	0.0556	0.4486	1.596	C18:pos	2376	C14 H26 O4	258.183	7.297	NA	S7758	NA	0	0.1348	NA	NA	9	level4	NA	NA	NA	NA
	5.785_454.2578	0.1804	0.0176	0.6108	0.0952	0.5083	2.276	C18:pos	Rhodojaponin iv	C24 H38 O8	454.258	5.785	NA	S390620	NA	0.0012	2.5687	NA	NA	3	level4	NA	NA	NA	NA
	8.661_480.3197	0.2056	0.0248	0.6585	0.0556	0.5399	1.7067	C18:neg	2-hydroxy-3-(phosphonooxy)propyl 18-methylicosanoate	C24 H49 O7 P	480.32	8.661	NA	S74851462	NA	-0.0019	-3.9028	NA	NA	2	level4	NA	NA	NA	NA
	11.885_678.5199	0.2092	0.0227	0.6108	0.0556	0.4486	1.9254	C18:pos	2-hydroxy-3-[(11z,14z)-11,14-nonadecadienoyloxy]propyl (4z,7z,10z,13z,16z,19z)-4,7,10,13,16,19-docosahexaenoate	C44 H70 O5	678.52	11.885	NA	S35028412	NA	-0.0024	-3.5105	NA	NA	3	level4	NA	NA	NA	NA
	9.341_476.3135	0.2147	0.0103	0.6585	0.0079	0.522	1.7792	C18:neg	2,3,14,20-tetrahydroxy-22,23-epoxyergost-7-en-6-one	C28 H44 O6	476.313	9.341	NA	S74886471	NA	-3e-04	-0.5571	NA	NA	1	level4	NA	NA	NA	NA
	3.708_360.1894	0.2368	0.0173	0.6108	0.0079	0.3817	1.567	C18:pos	Arg-trp	C17 H24 N6 O3	360.189	3.708	NA	S8284691	NA	-0.0016	-4.4288	NA	36.3	2	level4	NA	NA	NA	NA
	5.054_324.1684	0.2428	0.0426	0.6108	0.0317	0.4194	1.9046	C18:pos	Tricetamide	C16 H24 N2 O5	324.168	5.054	NA	S61082	NA	-1e-04	-0.2778	NA	NA	1	level4	NA	NA	NA	NA
	3.926_248.0797	0.2524	0.0133	0.6108	0.0317	0.4194	1.5202	C18:pos	4-hydroxyphenobarbital	C12 H12 N2 O4	248.08	3.926	NA	S9402	NA	0	0.1511	NA	NA	3	level4	NA	NA	NA	NA
	9.32_502.307	0.2538	0.0176	0.6585	0.0159	0.522	1.6276	C18:neg	Kolanone	C33 H42 O4	502.307	9.32	NA	S30791168	NA	-0.0013	-2.6065	NA	NA	2	level4	NA	NA	NA	NA
	6.677_304.1786	0.261	0.0468	0.6108	0.0556	0.4486	1.9169	C18:pos	Tilisolol	C17 H24 N2 O3	304.179	6.677	NA	S5275	NA	-1e-04	-0.2267	NA	NA	1	level4	NA	NA	NA	NA
	6.663_464.2158	0.2648	0.0368	0.6108	0.0159	0.3817	1.7494	C18:pos	Rhizocticin c	C17 H33 N6 O7 P	464.216	6.663	NA	S30791549	NA	0.001	2.1621	NA	NA	3	level4	NA	NA	NA	NA
	11.395_654.5216	0.2701	0.0476	0.6108	0.0556	0.4486	1.6668	C18:pos	(2s)-1-(heptadecanoyloxy)-3-hydroxy-2-propanyl (4z,7z,10z,13z,16z,19z)-4,7,10,13,16,19-docosahexaenoate	C42 H70 O5	654.522	11.395	NA	S7822800	NA	-7e-04	-1.1169	NA	NA	9	level4	NA	NA	NA	NA
	9.65_314.2455	0.2759	0.0435	0.6585	0.0952	0.5639	1.7506	C18:neg	Vs1150000	C18 H34 O4	314.245	9.65	NA	S13837584	NA	-3e-04	-0.7963	NA	NA	10	level4	NA	NA	NA	NA
	3.433_280.0919	0.2774	0.0331	0.6108	0.0556	0.4486	1.8659	C18:pos	H-dl-met-dl-met-oh	C10 H20 N2 O3 S2	280.092	3.433	NA	S94154	NA	4e-04	1.4649	NA	NA	1	level4	NA	NA	NA	NA
	5.575_163.0634	0.2776	0.0346	0.6108	0.0556	0.4486	1.5941	C18:pos	4-oxo-4-(3-pyridinebutanal)	C9 H9 N O2	163.063	5.575	NA	S102987	NA	1e-04	0.4364	NA	NA	3	level4	NA	NA	NA	NA
	0.787_213.0035	0.2787	0.0033	0.6108	0.0079	0.3817	1.2775	C18:pos	Phosphoaspartate	C4 H8 N O7 P	213.004	0.787	NA	S134354	NA	-3e-04	-1.5333	NA	NA	3	level4	NA	NA	NA	NA
	4.111_294.1073	0.2788	0.0414	0.6585	0.0317	0.5399	1.9156	C18:neg	N-glycosyl-l-asparagine	C10 H18 N2 O8	294.107	4.111	NA	S389020	NA	0.001	3.4968	NA	NA	3	level4	NA	NA	NA	NA
	1.615_128.0045	0.2833	0.0081	0.6585	0.0159	0.522	1.2604	C18:neg	2-thiouracil	C4 H4 N2 O S	128.005	1.615	NA	S1066108	NA	0	0.1992	NA	66.4	1	level4	NA	NA	NA	NA
	4.873_203.1172	0.2933	0.04	0.6108	0.0317	0.4194	1.7698	C18:pos	Enadenine	C10 H13 N5	203.117	4.873	NA	S83222	NA	1e-04	0.5907	NA	NA	2	level4	NA	NA	NA	NA
	5.574_181.074	0.3087	0.0392	0.6108	0.0556	0.4486	1.5326	C18:pos	2-hydroxyphenylalanine	C9 H11 N O3	181.074	5.574	NA	MReference-11	NA	1e-04	0.7962	55.5	74.7	15	level2	NA	NA	NA	NA
	0.645_281.0201	0.312	0.0492	0.6585	0.0952	0.5639	1.3031	C18:neg	3-{[(1e)-3-(allylsulfinyl)-1-propen-1-yl]disulfanyl}alanine	C9 H15 N O3 S3	281.02	0.645	NA	S35015087	NA	-0.0013	-4.7749	NA	NA	1	level4	NA	NA	NA	NA
	3.04_246.1041	0.3174	0.0358	0.6108	0.0317	0.4194	1.6748	C18:pos	Pro-met	C10 H18 N2 O3 S	246.104	3.04	NA	S4402936	NA	3e-04	1.1161	NA	NA	2	level4	NA	NA	NA	NA
	11.043_455.3974	0.3284	0.0465	0.6108	0.0556	0.4486	2.0385	C18:pos	3-(icosanoyloxy)-4-(trimethylammonio)butanoate	C27 H53 N O4	455.397	11.043	NA	S28639199	NA	-1e-04	-0.2389	NA	NA	1	level4	NA	NA	NA	NA
	3.94_321.1688	0.3378	0.043	0.6108	0.0952	0.5083	1.2957	C18:pos	Gabexate	C16 H23 N3 O4	321.169	3.94	NA	S3329	NA	-1e-04	-0.1837	NA	NA	1	level4	NA	NA	NA	NA
	4.113_262.0954	0.3546	0.0407	0.6108	0.0556	0.4486	1.6147	C18:pos	(5-benzyl-3,6-dioxo-2-piperazinyl)acetic acid	C13 H14 N2 O4	262.095	4.113	NA	S106716	NA	0	0.1847	NA	NA	1	level4	NA	NA	NA	NA
	0.72_219.1104	0.3789	0.0472	0.6585	0.0952	0.5639	1.1456	C18:neg	D-pantothenic acid	C9 H17 N O5	219.11	0.72	NA	S6361	NA	-3e-04	-1.3338	NA	NA	2	level4	NA	NA	NA	NA
	6.049_304.2247	0.3879	0.0111	0.6585	0.0079	0.522	1.0065	C18:neg	Aleuritic acid	C16 H32 O5	304.225	6.049	NA	S10334	NA	-3e-04	-0.8533	NA	NA	5	level4	NA	NA	NA	NA
	0.734_268.0804	0.4003	0.0106	0.6585	0.0556	0.5399	1.1406	C18:neg	4687	C10 H12 N4 O5	268.08	0.734	NA	S5799	NA	-4e-04	-1.4799	NA	NA	9	level4	NA	NA	NA	NA
	1.662_199.048	0.4005	0.0484	0.6585	0.0317	0.5399	1.0179	C18:neg	Clavulanic acid	C8 H9 N O5	199.048	1.662	NA	S4444466	NA	-1e-04	-0.3485	NA	32.1	3	level4	NA	NA	NA	NA
	1.277_216.1107	0.409	0.0124	0.6108	0.0159	0.3817	1.3767	C18:pos	Tert-butyl 3-amino-1-methyl-2,3-dioxopropylcarbamate	C9 H16 N2 O4	216.111	1.277	NA	S340095	NA	-3e-04	-1.2564	NA	NA	4	level4	NA	NA	NA	NA
	0.74_186.1003	0.4836	0.044	0.6585	0.0317	0.5399	1.0775	C18:neg	L-alanyl-l-proline	C8 H14 N2 O3	186.1	0.74	NA	MReference-461	NA	-1e-04	-0.7153	NA	55.1	2	level3	NA	NA	NA	NA
Metabolites with class information decreased in non-frail older adults	4.411_150.0318	2.2593	0.0216	0.6108	0.0317	0.4194	1.0102	C18:pos	Phenylglyoxylic acid	C8 H6 O3	150.032	4.411	C02137	S11421	HMDB0001587	1e-04	0.5108	NA	NA	6	level4	Benzenoids	Benzene and substituted derivatives	Benzoyl derivatives	Benzene and derivatives
	0.621_300.0655	2.3968	0.0109	0.6108	0.0317	0.4194	1.2119	C18:pos	Temazepam	C16 H13 Cl N2 O2	300.065	0.621	C07125	S5198	HMDB0014376	-0.0011	-3.5197	NA	NA	4	level4	Organoheterocyclic compounds	Benzodiazepines	1,4-benzodiazepines	1,4-benzodiazepines
	1.392_120.0576	3.0444	0.0165	0.6108	0.0159	0.3817	1.2009	C18:pos	Acetophenone	C8 H8 O	120.058	1.392	C07113	MReference-2744	HMDB0033910	1e-04	0.97	NA	85.9	10	level2	Organic oxygen compounds	Organooxygen compounds	Carbonyl compounds	Carbonyl compounds
	0.716_202.1432	3.3055	0.0475	0.6108	0.0556	0.4486	1.4425	C18:pos	N3,n4-dimethyl-l-arginine	C8 H18 N4 O2	202.143	0.716	NA	MReference-835	HMDB0003334	2e-04	1.0166	NA	52	3	level3	Organic acids and derivatives	Carboxylic acids and derivatives	Amino acids, peptides, and analogues	Amino acids, peptides, and analogues
	7.33_325.2253	3.3302	0.0112	0.6108	0.0079	0.3817	1.0818	C18:pos	Bisoprolol	C18 H31 N O4	325.225	7.33	C06852	S2312	HMDB0014750	0	-0.1261	NA	NA	7	level4	Benzenoids	Benzene and substituted derivatives	Benzylethers	Benzene and derivatives
	9.825_347.2823	3.9196	0.0292	0.6108	0.0556	0.4486	1.4797	C18:pos	Anandamide (aea)	C22 H37 N O2	347.282	9.825	C11695	MReference-821	HMDB0004080	-2e-04	-0.487	NA	65.4	2	level2	Organic nitrogen compounds	Organonitrogen compounds	Amines	Amines
	1.386_138.068	3.9612	0.027	0.6585	0.0317	0.5399	2.4668	C18:neg	Tyrosol	C8 H10 O2	138.068	1.386	C06044	MReference-132	HMDB0004284	0	-0.2781	NA	73.2	22	level2	Benzenoids	Phenols	Tyrosols and derivatives	Phenols and derivatives
	9.654_325.2977	4.2222	0.0197	0.6108	0.0317	0.4194	1.3656	C18:pos	Oleoyl ethanolamide	C20 H39 N O2	325.298	9.654	C20792	MReference-6838	HMDB0002088	-4e-04	-1.289	NA	96.2	1	level2	Organic nitrogen compounds	Organonitrogen compounds	Amines	Amines
	9.823_328.24	4.3168	0.0092	0.6585	0.0079	0.522	1.2912	C18:neg	Docosahexaenoic acid	C22 H32 O2	328.24	9.823	C06429	MReference-6801	HMDB0002183	-2e-04	-0.5919	NA	91.5	15	level2	Lipids and lipid-like molecules	Fatty Acyls	Fatty acids and conjugates	Fatty acyls[FA]
	9.303_516.3121	4.5361	0.044	0.6108	0.0556	0.4486	1.6541	C18:pos	Probucol	C31 H48 O2 S2	516.312	9.303	C07373	S4743	HMDB0015537	0.0026	4.9515	NA	NA	1	level4	Benzenoids	Benzene and substituted derivatives	Phenylpropanes	Benzene and derivatives
	0.596_255.0079	5.6237	0.0436	0.6108	0.0556	0.4486	1.9586	C18:pos	Lamotrigine	C9 H7 Cl2 N5	255.008	0.596	NA	S3741	HMDB0014695	1e-04	0.3962	NA	NA	2	level4	Benzenoids	Benzene and substituted derivatives	Halobenzenes	Benzene and derivatives
	7.395_398.2125	5.7167	0.0127	0.6585	0.0317	0.5399	2.4184	C18:neg	Sunitinib	C22 H27 F N4 O2	398.212	7.395	NA	S4486264	HMDB0015397	7e-04	1.7275	NA	NA	1	level4	Organoheterocyclic compounds	Indoles and derivatives	Indolines	Indole and derivatives
	3.454_182.0581	6.3479	0.0352	0.6108	0.0556	0.4486	2.5014	C18:pos	Isohomovanillic acid	C9 H10 O4	182.058	3.454	NA	MReference-453	HMDB0000333	2e-04	0.9446	NA	57	32	level3	Benzenoids	Phenols	Methoxyphenols	Phenols and derivatives
	6.763_316.058	6.6729	0.009	0.6585	0.0159	0.522	1.3686	C18:neg	Isorhamnetin	C16 H12 O7	316.058	6.763	C10084	MReference-454	HMDB0002655	-3e-04	-0.9116	NA	78.2	33	level2	Phenylpropanoids and polyketides	Flavonoids	Flavones	Flavonoids
	6.861_299.1521	6.9527	0.0068	0.6108	0.0079	0.3817	1.8838	C18:pos	Hydrocodone	C18 H21 N O3	299.152	6.861	C08024	MReference-3246	HMDB0015091	0	-0.07	NA	64.4	14	level2	Alkaloids and derivatives	Morphinans	null	Alkaloids and derivatives
	7.075_426.2077	7.2053	0.0165	0.6585	0.0159	0.522	2.4564	C18:neg	Paliperidone	C23 H27 F N4 O3	426.208	7.075	C21516	S103109	HMDB0015396	0.001	2.3025	NA	NA	1	level4	Organoheterocyclic compounds	Pyridopyrimidines	null	Pyridopyrimidines
	0.706_163.0846	7.9852	0.0277	0.6108	0.0079	0.3817	1.7867	C18:pos	Bicine	C6 H13 N O4	163.085	0.706	NA	S8431	HMDB0011727	2e-04	0.9682	75.8	NA	10	level4	Organic acids and derivatives	Carboxylic acids and derivatives	Amino acids, peptides, and analogues	Amino acids, peptides, and analogues
	5.258_168.0424	8.3284	0.0012	0.6108	0.0079	0.3817	1.8337	C18:pos	5-methoxysalicylic acid	C8 H8 O4	168.042	5.258	NA	MReference-261	HMDB0001868	1e-04	0.6572	10.9	49.8	26	level3	Benzenoids	Benzene and substituted derivatives	Benzoic acids and derivatives	Benzene and derivatives
	9.34_430.2718	8.3691	0.0449	0.6108	0.0952	0.5083	2.2742	C18:pos	Piritramide	C27 H34 N4 O	430.272	9.34	NA	S8967	HMDB0041990	-0.0015	-3.3816	NA	NA	4	level4	Benzenoids	Benzene and substituted derivatives	Diphenylacetonitriles	Benzene and derivatives
	10.412_358.2869	8.623	0.025	0.6585	0.0159	0.522	1.5871	C18:neg	1-phenyl-1,3-octadecanedione	C24 H38 O2	358.287	10.412	NA	S78501	HMDB0035583	-2e-04	-0.6716	NA	NA	15	level4	Organic oxygen compounds	Organooxygen compounds	Carbonyl compounds	Carbonyl compounds
	7.723_291.1831	10.7727	0.0329	0.6585	0.0556	0.5399	1.7198	C18:neg	Cyclopentolate	C17 H25 N O3	291.183	7.723	C06932	S2802	HMDB0015114	-3e-04	-1.0432	NA	NA	8	level4	Benzenoids	Benzene and substituted derivatives	null	Benzene and derivatives
	0.691_144.0899	11.2411	0.002	0.6108	0.0079	0.3817	2.6199	C18:pos	4-amino-1-piperidinecarboxylic acid	C6 H12 N2 O2	144.09	0.691	C16837	S392950	HMDB0060385	0	-0.2008	15	NA	2	level4	Organoheterocyclic compounds	Piperidines	Piperidinecarboxylic acids and derivatives	Piperidinecarboxylic acids and derivatives
	6.398_270.0525	12.8868	0.0404	0.6585	0.0079	0.522	1.2574	C18:neg	Genistein	C15 H10 O5	270.053	6.398	C06563	MReference-24	HMDB0003217	-4e-04	-1.3906	NA	97.5	35	level2	Phenylpropanoids and polyketides	Isoflavonoids	Isoflav-2-enes	Flavonoids
	0.671_125.0147	16.4801	0.0304	0.6585	0.0317	0.5399	1.9207	C18:neg	Taurine	C2 H7 N O3 S	125.015	0.671	C00245	MReference-654	HMDB0000251	0	0.1337	NA	89.9	1	level1	Organic acids and derivatives	Organic sulfonic acids and derivatives	Organosulfonic acids and derivatives	Organic acids
	0.618_162.1004	19.5271	0.0008	0.6108	0.0079	0.3817	2.5115	C18:pos	5-hydroxylysine	C6 H14 N2 O3	162.1	0.618	C16741	BGI133	HMDB0000450	0	-0.2432	91.5	89.1	5	level1	Organic acids and derivatives	Carboxylic acids and derivatives	Amino acids, peptides, and analogues	Amino acids, peptides, and analogues
	6.956_368.1656	25.1322	0.0044	0.6585	0.0079	0.522	2.8943	C18:neg	Testosterone sulfate	C19 H28 O5 S	368.166	6.956	NA	MReference-7220	HMDB0002833	-1e-04	-0.3254	NA	91.9	4	level2	Lipids and lipid-like molecules	Steroids and steroid derivatives	Sulfated steroids	Steroids and derivatives
Metabolites without class information decreased in non-frail older adults	3.552_276.1111	2.1921	0.0054	0.6108	0.0159	0.3817	1.2058	C18:pos	Oxagrelate	C14 H16 N2 O4	276.111	3.552	NA	S38263	NA	1e-04	0.2306	NA	NA	2	level4	NA	NA	NA	NA
	0.71_177.0638	2.3751	0.0282	0.6108	0.0079	0.3817	1.1238	C18:pos	(2s,4s)-4-amino-2-hydroxy-2-methylpentanedioic acid	C6 H11 N O5	177.064	0.71	NA	S389724	NA	1e-04	0.4386	NA	NA	2	level4	NA	NA	NA	NA
	6.066_428.2407	2.4515	0.0274	0.6585	0.0952	0.5639	1.1014	C18:neg	Nummularine f	C23 H32 N4 O4	428.241	6.066	NA	S4444915	NA	-0.0017	-3.9237	NA	NA	1	level4	NA	NA	NA	NA
	6.02_264.0997	2.6323	0.0323	0.6108	0.0317	0.4194	1.4503	C18:pos	1-(4-acetoxy-3-methoxyphenyl)-2-propen-1-yl acetate	C14 H16 O5	264.1	6.02	NA	S3682061	NA	0	-0.0973	NA	NA	2	level4	NA	NA	NA	NA
	3.87_283.132	2.6393	0.0215	0.6108	0.0556	0.4486	1.4002	C18:pos	Amonafide	C16 H17 N3 O2	283.132	3.87	NA	S45804	NA	-1e-04	-0.2512	NA	NA	3	level4	NA	NA	NA	NA
	5.514_346.2143	2.6713	0.0127	0.6108	0.0079	0.3817	1.1237	C18:pos	Calycanthine	C22 H26 N4	346.214	5.514	NA	S10344696	NA	-0.0014	-4.1456	NA	NA	6	level4	NA	NA	NA	NA
	8.652_471.3347	2.7322	0.0097	0.6108	0.0079	0.3817	1.1698	C18:pos	3-[(4e,7e,10e,13e,16e,19e)-4,7,10,13,16,19-docosahexaenoyloxy]-4-(trimethylammonio)butanoate	C29 H45 N O4	471.335	8.652	NA	S24765758	NA	-2e-04	-0.411	NA	NA	1	level4	NA	NA	NA	NA
	1.358_223.0482	2.8325	0.0219	0.6108	0.0317	0.4194	1.0619	C18:pos	2-(carboxyacetamido)benzoic acid	C10 H9 N O5	223.048	1.358	NA	S388954	NA	1e-04	0.5942	NA	NA	7	level4	NA	NA	NA	NA
	3.414_246.1368	2.8799	0.02	0.6108	0.0079	0.3817	1.1684	C18:pos	Hypaphorine	C14 H18 N2 O2	246.137	3.414	NA	S390633	NA	0	-0.029	NA	NA	1	level4	NA	NA	NA	NA
	6.815_276.1361	3.084	0.0418	0.6108	0.0317	0.4194	1.3404	C18:pos	2-(1-hydroxy-2,4,6-trimethyl-3-oxo-2,3-dihydro-1h-inden-5-yl)ethyl acetate	C16 H20 O4	276.136	6.815	NA	S4475195	NA	0	-0.1214	NA	NA	3	level4	NA	NA	NA	NA
	1.407_220.0848	3.1632	0.0157	0.6108	0.0317	0.4194	1.144	C18:pos	5-hydroxy-dl-tryptophan	C11 H12 N2 O3	220.085	1.407	NA	S141	NA	0	-0.1955	NA	NA	5	level4	NA	NA	NA	NA
	9.726_507.3688	3.1759	0.0092	0.6108	0.0079	0.3817	1.2301	C18:pos	Lysopc(p-18:0)	C26 H54 N O6 P	507.369	9.726	NA	S24823061	NA	-1e-04	-0.158	NA	NA	1	level4	NA	NA	NA	NA
	0.706_185.1166	3.191	0.0473	0.6108	0.0556	0.4486	1.3287	C18:pos	Nj5000000	C8 H15 N3 O2	185.117	0.706	NA	S32837	NA	2e-04	1.1251	NA	NA	1	level4	NA	NA	NA	NA
	6.046_378.2041	3.2381	0.0016	0.6065	0.0159	0.522	1.4404	C18:neg	Mfcd00273304	C21 H30 O6	378.204	6.046	NA	S223204	NA	-2e-04	-0.4072	NA	NA	9	level4	NA	NA	NA	NA
	0.599_129.0095	3.2492	0.0348	0.6108	0.0556	0.4486	1.5055	C18:pos	3-amino-6-chloropyridazine	C4 H4 Cl N3	129.01	0.599	NA	S20342	NA	1e-04	1.0524	NA	NA	1	level4	NA	NA	NA	NA
	6.98_468.2623	3.3582	0.0009	0.6108	0.0079	0.3817	1.2137	C18:pos	Ivabradine	C27 H36 N2 O5	468.262	6.98	NA	S117373	NA	-1e-04	-0.2273	NA	NA	2	level4	NA	NA	NA	NA
	7.672_396.1969	3.4317	0.0243	0.6585	0.0556	0.5399	2.7079	C18:neg	20-oxopregn-5-en-3-yl hydrogen sulfate	C21 H32 O5 S	396.197	7.672	NA	S17216005	NA	-2e-04	-0.3881	NA	NA	2	level4	NA	NA	NA	NA
	8.803_554.291	3.4493	0.0145	0.6585	0.0317	0.5399	1.1076	C18:neg	Integerressine	C33 H38 N4 O4	554.291	8.803	NA	S4444910	NA	0.0017	3.1094	NA	NA	1	level4	NA	NA	NA	NA
	7.421_226.1569	3.5048	0.0286	0.6108	0.0317	0.4194	1.5863	C18:pos	(−)-trans-methyl dihydrojasmonate	C13 H22 O3	226.157	7.421	NA	S1376701	NA	0	0.0981	NA	NA	2	level4	NA	NA	NA	NA
	9.863_328.2253	3.5443	0.0446	0.6108	0.0317	0.4194	1.6848	C18:pos	(10e,15z)-9,12,13-trihydroxy-10,15-octadecadienoic acid	C18 H32 O5	328.225	9.863	NA	S22912859	NA	3e-04	1.0112	NA	NA	7	level4	NA	NA	NA	NA
	7.792_545.3455	3.5695	0.0186	0.6585	0.0159	0.522	1.0846	C18:neg	1-[(8z,11z,14z)-icosatrienoyl]-sn-glycero-3-phosphocholine	C28 H52 N O7 P	545.346	7.792	NA	S21403156	NA	-0.0026	-4.7782	NA	NA	2	level4	NA	NA	NA	NA
	6.815_269.2103	3.6312	0.0479	0.6108	0.0317	0.4194	1.4359	C18:pos	Pramiracetam	C14 H27 N3 O2	269.21	6.815	NA	S46801	NA	0	-0.0494	NA	NA	1	level4	NA	NA	NA	NA
	7.13_300.2088	3.6671	0.0163	0.6108	0.0317	0.4194	1.2988	C18:pos	Tretinoin	C20 H28 O2	300.209	7.13	NA	S392618	NA	-1e-04	-0.2704	51.6	75.1	33	level4	NA	NA	NA	NA
	1.333_229.1788	3.8637	0.0478	0.6108	0.0952	0.5083	1.2529	C18:pos	N-{3-[(4-acetamidobutyl)amino]propyl}acetamide	C11 H23 N3 O2	229.179	1.333	NA	S345328	NA	-3e-04	-1.1199	NA	NA	1	level4	NA	NA	NA	NA
	7.121_318.2195	3.8913	0.0474	0.6108	0.0556	0.4486	1.5645	C18:pos	15-deoxy-δ12,14-prostaglandin a1	C20 H30 O3	318.219	7.121	NA	MReference-4724	NA	0	-0.1119	NA	83	64	level2	NA	NA	NA	NA
	4.068_380.1581	3.91	0.0136	0.6108	0.0159	0.3817	1.5262	C18:pos	1-{[(1s)-1-carboxy-3-(1h-indol-3-yl)propyl]amino}-1-deoxy-d-fructofuranose	C18 H24 N2 O7	380.158	4.068	NA	S35014484	NA	-2e-04	-0.5847	NA	NA	1	level4	NA	NA	NA	NA
	7.752_565.3727	3.9132	0.0472	0.6108	0.0317	0.4194	1.1357	C18:pos	20-amino-17-hydroxy-17-oxido-11-oxo-12,16,18-trioxa-17lambda~5~-phosphaicosan-14-yl laurate	C28 H56 N O8 P	565.373	7.752	NA	S7825710	NA	-0.0017	-3.0037	NA	NA	6	level4	NA	NA	NA	NA
	8.256_489.3089	3.9136	0.0066	0.6108	0.0159	0.3817	1.55	C18:pos	Borrelidin	C28 H43 N O6	489.309	8.256	NA	S30792064	NA	-2e-04	-0.3115	NA	NA	1	level4	NA	NA	NA	NA
	0.725_268.1059	4.1333	0.0242	0.6108	0.0079	0.3817	1.5059	C18:pos	Ambrette musk	C12 H16 N2 O5	268.106	0.725	NA	S6496	NA	0	-0.001	NA	NA	3	level4	NA	NA	NA	NA
	7.982_577.4088	4.1703	0.0292	0.6108	0.0159	0.3817	2.184	C18:pos	Lysopc(22:1(13z))	C30 H60 N O7 P	577.409	7.982	NA	S24766534	NA	-0.0019	-3.282	NA	NA	1	level4	NA	NA	NA	NA
	7.362_450.2073	4.1959	0.0265	0.6585	0.0317	0.5399	1.6933	C18:neg	Cediranib	C25 H27 F N4 O3	450.207	7.362	NA	S8109103	NA	6e-04	1.2661	NA	NA	1	level4	NA	NA	NA	NA
	1.196_255.0741	4.3706	0.0214	0.6108	0.0079	0.3817	1.3895	C18:pos	N-(4-hydroxy-3,5-dimethoxybenzoyl)glycine	C11 H13 N O6	255.074	1.196	NA	S57489981	NA	-2e-04	-0.6997	NA	NA	1	level4	NA	NA	NA	NA
	6.516_292.1309	4.4368	0.0451	0.6108	0.1508	0.5704	1.4568	C18:pos	920863	C16 H20 O5	292.131	6.516	NA	S106412	NA	-1e-04	-0.466	NA	NA	4	level4	NA	NA	NA	NA
	5.868_342.1248	4.5214	0.0208	0.6108	0.0556	0.4486	1.7914	C18:pos	Hp1760000	C18 H19 Cl N4 O	342.125	5.868	NA	S21169512	NA	1e-04	0.3242	NA	NA	1	level4	NA	NA	NA	NA
	0.951_131.106	4.609	0.0439	0.6108	0.0556	0.4486	1.8665	C18:pos	1-(4-aminobutyl)urea	C5 H13 N3 O	131.106	0.951	NA	S488	NA	1e-04	0.7533	NA	NA	2	level4	NA	NA	NA	NA
	0.631_97.9673	4.6882	0.0409	0.6585	0.0556	0.5399	2.2193	C18:neg	Sulfuric acid	H2 O4 S	97.9673	0.631	NA	S1086	NA	0	-0.4052	NA	NA	1	level4	NA	NA	NA	NA
	6.525_379.2468	4.8137	0.0497	0.6108	0.0556	0.4486	1.8724	C18:pos	Celiprolol	C20 H33 N3 O4	379.247	6.525	NA	S2563	NA	-3e-04	-0.6939	NA	NA	1	level4	NA	NA	NA	NA
	9.816_352.2257	4.9504	0.0386	0.6108	0.0556	0.4486	1.646	C18:pos	(-)-prostaglandin e2	C20 H32 O5	352.226	9.816	NA	S4444059	NA	7e-04	2.0203	NA	NA	40	level4	NA	NA	NA	NA
	10.054_370.3081	5.0904	0.0353	0.6585	0.0556	0.5399	1.3858	C18:neg	Doa	C22 H42 O4	370.308	10.054	NA	S7358	NA	-2e-04	-0.5854	NA	NA	3	level4	NA	NA	NA	NA
	10.223_332.2713	5.3191	0.0225	0.6585	0.0317	0.5399	1.459	C18:neg	(7e,10e,13e,16e)-7,10,13,16-docosatetraenoic acid	C22 H36 O2	332.271	10.223	NA	S4445971	NA	-3e-04	-0.7997	NA	NA	11	level4	NA	NA	NA	NA
	5.226_456.1052	5.5321	0.009	0.6585	0.0159	0.522	1.4422	C18:neg	(-)-ecg-3''-o-me	C23 H20 O10	456.105	5.226	NA	S410661	NA	-5e-04	-1.0295	NA	NA	3	level4	NA	NA	NA	NA
	8.773_344.2351	5.6536	0.0229	0.6585	0.0556	0.5399	1.6401	C18:neg	Tp	C22 H32 O3	344.235	8.773	NA	S5774	NA	-1e-04	-0.2467	NA	NA	25	level4	NA	NA	NA	NA
	9.818_396.2274	5.7148	0.0048	0.6585	0.0159	0.522	1.639	C18:neg	Dinaciclib	C21 H28 N6 O2	396.227	9.818	NA	S25027387	NA	1e-04	0.152	NA	NA	1	level4	NA	NA	NA	NA
	9.702_328.2395	5.9204	0.0269	0.6108	0.0317	0.4194	1.4876	C18:pos	Retinyl acetate	C22 H32 O2	328.24	9.702	NA	S553599	NA	-7e-04	-2.2652	NA	NA	15	level4	NA	NA	NA	NA
	8.527_397.319	6.0306	0.0324	0.6108	0.0556	0.4486	1.515	C18:pos	(2e)-hexadecenoylcarnitine	C23 H43 N O4	397.319	8.527	NA	S26948132	NA	-2e-04	-0.5442	NA	NA	2	level4	NA	NA	NA	NA
	9.673_481.3528	6.0907	0.0244	0.6108	0.0556	0.4486	1.5989	C18:pos	1-o-hexadecyl-lyso-sn-glycero-3-phosphocholine	C24 H52 N O6 P	481.353	9.673	NA	S3845	NA	-4e-04	-0.8972	NA	NA	1	level4	NA	NA	NA	NA
	9.992_330.2556	6.098	0.0248	0.6585	0.0556	0.5399	1.5729	C18:neg	Ethyl eicosapentaenoic acid	C22 H34 O2	330.256	9.992	NA	S8007147	NA	-2e-04	-0.7173	NA	NA	19	level4	NA	NA	NA	NA
	4.41_442.0898	6.3817	0.0197	0.6108	0.0317	0.4194	1.568	C18:pos	Catechin gallate	C22 H18 O10	442.09	4.41	NA	MReference-21	NA	-2e-04	-0.4496	NA	90.4	5	level2	NA	NA	NA	NA
	3.032_254.1151	6.6489	0.0271	0.6585	0.0556	0.5399	1.2377	C18:neg	Hostmaniane	C13 H18 O5	254.115	3.032	NA	S9359446	NA	-3e-04	-1.2289	NA	NA	2	level4	NA	NA	NA	NA
	3.458_164.0475	6.8656	0.0231	0.6108	0.0556	0.4486	2.7787	C18:pos	(e)-p-coumaric acid	C9 H8 O3	164.048	3.458	NA	S553148	NA	2e-04	0.9655	31.1	71.5	21	level4	NA	NA	NA	NA
	8.528_385.319	7.0183	0.0474	0.6108	0.0556	0.4486	2.1824	C18:pos	O-pentadecanoylcarnitine	C22 H43 N O4	385.319	8.528	NA	S58827391	NA	-2e-04	-0.6036	NA	NA	1	level4	NA	NA	NA	NA
	7.333_429.236	7.0263	0.044	0.6585	0.0556	0.5399	1.9032	C18:neg	Melagatran	C22 H31 N5 O4	429.236	7.333	NA	S159822	NA	-0.0016	-3.6277	NA	NA	1	level4	NA	NA	NA	NA
	7.065_299.1519	7.2364	0.0072	0.6585	0.0159	0.522	1.8604	C18:neg	(-)-codeine	C18 H21 N O3	299.152	7.065	NA	S4447447	NA	-3e-04	-0.8791	NA	NA	14	level4	NA	NA	NA	NA
	0.725_246.1325	7.309	0.0469	0.6585	0.0317	0.5399	1.6032	C18:neg	(+)-allo-octopine	C9 H18 N4 O4	246.132	0.725	NA	S393816	NA	-3e-04	-1.351	NA	NA	3	level4	NA	NA	NA	NA
	9.303_538.2946	7.4094	0.0072	0.6108	0.0317	0.4194	2.1681	C18:pos	4-deoxyphorbol 12-acetate 13-(2z,4e,6e)-deca-2,4,6-trienoate	C32 H42 O7	538.295	9.303	NA	S4444724	NA	0.0015	2.8423	NA	NA	2	level4	NA	NA	NA	NA
	9.706_345.2661	7.4387	0.0337	0.6108	0.0556	0.4486	1.6162	C18:pos	Epea	C22 H35 N O2	345.266	9.706	NA	S4446570	NA	-7e-04	-1.9528	NA	NA	2	level4	NA	NA	NA	NA
	10.008_398.243	7.46	0.0188	0.6585	0.0159	0.522	1.8684	C18:neg	Kj9800000	C18 H39 O7 P	398.243	10.008	NA	S6292	NA	-3e-04	-0.7233	NA	NA	1	level4	NA	NA	NA	NA
	9.433_344.2713	7.7708	0.04	0.6108	0.0952	0.5083	1.4683	C18:pos	Cardanolide	C23 H36 O2	344.271	9.433	NA	S102889	NA	-2e-04	-0.7043	NA	NA	10	level4	NA	NA	NA	NA
	0.699_114.0793	8.7096	0.0386	0.6108	0.0079	0.3817	1.7192	C18:pos	L-prolinamide	C5 H10 N2 O	114.079	0.699	NA	S99870	NA	0	0.021	NA	NA	4	level4	NA	NA	NA	NA
	0.693_169.0849	9.1516	0.0274	0.6108	0.0159	0.3817	1.7955	C18:pos	N.pi.-methyl-l-histidine	C7 H11 N3 O2	169.085	0.693	NA	S58494	NA	-2e-04	-1.1491	NA	NA	6	level4	NA	NA	NA	NA
	0.606_101.0841	9.1638	0.0196	0.6108	0.0317	0.4194	2.068	C18:pos	Zv4	C5 H11 N O	101.084	0.606	NA	S11795	NA	1e-04	0.8506	NA	NA	9	level4	NA	NA	NA	NA
	9.515_453.2852	10.3751	0.0322	0.6585	0.0317	0.5399	1.7077	C18:neg	Glycerophospho-n-palmitoyl ethanolamine	C21 H44 N O7 P	453.285	9.515	NA	MReference-2955	NA	-4e-04	-0.8154	NA	95	2	level2	NA	NA	NA	NA
	0.651_144.1378	10.4527	0.0316	0.6108	0.0317	0.4194	1.8094	C18:pos	1-(5-aminopentyl)guanidine	C6 H16 N4	144.138	0.651	NA	S14749615	NA	4e-04	2.4507	NA	NA	2	level4	NA	NA	NA	NA
	0.663_285.1322	10.5934	0.0239	0.6585	0.0079	0.522	1.801	C18:neg	Kl2880000	C12 H19 N3 O5	285.132	0.663	NA	S33439	NA	-3e-04	-1.1331	NA	NA	2	level4	NA	NA	NA	NA
	6.596_316.1341	11.0081	0.0469	0.6585	0.0952	0.5639	1.87	C18:neg	8-hydroxydemethylclomipramine	C18 H21 Cl N2 O	316.134	6.596	NA	S8194268	NA	-1e-04	-0.3259	NA	NA	1	level4	NA	NA	NA	NA
	7.641_453.3088	11.0754	0.0258	0.6108	0.0079	0.3817	1.721	C18:pos	10-deoxymethymycin	C25 H43 N O6	453.309	7.641	NA	S4445262	NA	-3e-04	-0.6055	NA	NA	1	level4	NA	NA	NA	NA
	1.473_246.0195	12.451	0.005	0.6585	0.0079	0.522	1.8803	C18:neg	3-(3-sulfooxyphenyl)propanoic acid	C9 H10 O6 S	246.019	1.473	NA	S162993	NA	-3e-04	-1.3828	NA	NA	10	level4	NA	NA	NA	NA
	7.058_270.1983	12.9256	0.0028	0.6108	0.0079	0.3817	2.4528	C18:pos	17beta-methylestra-1,3,5(10)-trien-3-ol	C19 H26 O	270.198	7.058	NA	S10128395	NA	-1e-04	-0.2798	NA	NA	2	level4	NA	NA	NA	NA
	3.344_404.0775	13.2761	0.0258	0.6585	0.0556	0.5399	2.1365	C18:neg	N-2-(4-{[(2,6-dimethoxy-4-pyrimidinyl)amino]sulfonyl}phenyl)-2-furamide	C17 H16 N4 O6 S	404.077	3.344	NA	MReference-4328	NA	-0.0015	-3.7786	NA	48	1	level3	NA	NA	NA	NA
	7.501_274.1568	13.9863	0.0025	0.6108	0.0079	0.3817	2.6199	C18:pos	(+)-podocarpic acid	C17 H22 O3	274.157	7.501	NA	S83970	NA	-1e-04	-0.2269	NA	NA	8	level4	NA	NA	NA	NA
	8.474_320.235	14.4055	0.0152	0.6108	0.0159	0.3817	1.8464	C18:pos	17(s)-hete	C20 H32 O3	320.235	8.474	NA	MReference-4734	NA	-2e-04	-0.4908	NA	87.6	61	level3	NA	NA	NA	NA
	3.358_434.088	14.5594	0.0253	0.6585	0.0556	0.5399	2.2011	C18:neg	Chlorohyssopifolin a	C19 H24 Cl2 O7	434.088	3.358	NA	S390690	NA	-0.0019	-4.4062	NA	NA	1	level4	NA	NA	NA	NA
	9.097_578.382	16.0684	0.0423	0.6585	0.0079	0.522	1.434	C18:neg	(25s)-5beta-spirostan-3beta-yl beta-d-glucoside	C33 H54 O8	578.382	9.097	NA	S389388	NA	1e-04	0.1781	NA	NA	2	level4	NA	NA	NA	NA
	3.94_378.1286	16.1664	0.0262	0.6108	0.0317	0.4194	1.9351	C18:pos	N(alpha)-citryl-n(epsilon)-acetyl-n(epsilon)-hydroxylysine	C14 H22 N2 O10	378.129	3.94	NA	S27471301	NA	0.0012	3.0839	NA	NA	1	level4	NA	NA	NA	NA
	7.89_509.3344	17.2548	0.0402	0.6585	0.0556	0.5399	1.6859	C18:neg	Narbonolide	C28 H47 N O7	509.334	7.89	NA	S4445266	NA	-9e-04	-1.7181	NA	NA	1	level4	NA	NA	NA	NA
	8.281_532.306	18.6621	0.0114	0.6585	0.0079	0.522	2.2284	C18:neg	(4r,9beta,16alpha)-2,16,20,24,25-pentahydroxy-9,10,14-trimethyl-4,9-cyclo-9,10-secocholesta-2,5-diene-1,11,22-trione	C30 H44 O8	532.306	8.281	NA	S390402	NA	0.0023	4.3814	NA	NA	4	level4	NA	NA	NA	NA
	8.88_407.2703	19.2759	0.0177	0.6585	0.0079	0.522	1.9594	C18:neg	Disobutamide	C23 H38 Cl N3 O	407.27	8.88	NA	S61837	NA	-1e-04	-0.135	NA	NA	1	level4	NA	NA	NA	NA
	8.878_351.3137	21.556	0.0008	0.6108	0.0079	0.3817	2.4418	C18:pos	N-(11z,14z)-eicosadienoylethanolamine	C22 H41 N O2	351.314	8.878	NA	S4446564	NA	0	-0.0927	NA	NA	1	level4	NA	NA	NA	NA
	4.353_184.0374	23.7091	0.0245	0.6108	0.0159	0.3817	2.0057	C18:pos	Mfcd00004231	C8 H8 O5	184.037	4.353	NA	S77371	NA	2e-04	1.0572	NA	NA	10	level4	NA	NA	NA	NA
	8.885_306.2558	25.3737	0.0046	0.6108	0.0079	0.3817	2.2376	C18:pos	Eicosa-8,11,14-trienoic acid	C20 H34 O2	306.256	8.885	NA	S4445953	NA	-1e-04	-0.4062	NA	NA	26	level4	NA	NA	NA	NA
	8.276_363.2771	25.7872	0.0479	0.6108	0.0159	0.3817	1.9869	C18:pos	(+/-)5(6)-eet ethanolamide	C22 H37 N O3	363.277	8.276	NA	MReference-4737	NA	-3e-04	-0.7099	NA	30.6	5	level3	NA	NA	NA	NA
	7.306_311.2096	27.4082	0.0486	0.6108	0.0556	0.4486	2.0733	C18:pos	(4s)-4-[(2e,4z)-2,4-decadienoyloxy]-4-(trimethylammonio)butanoate	C17 H29 N O4	311.21	7.306	NA	S30776706	NA	-1e-04	-0.3222	NA	NA	1	level4	NA	NA	NA	NA
	8.873_288.2452	28.6454	0.0036	0.6108	0.0079	0.3817	2.2203	C18:pos	Ethylestrenol	C20 H32 O	288.245	8.873	NA	S13168	NA	-1e-04	-0.2569	NA	NA	18	level4	NA	NA	NA	NA
	1.41_168.006	30.1234	0.0233	0.6108	0.0556	0.4486	2.2118	C18:pos	2-oxo-3-(5-oxofuran-2-ylidene)propanoic acid	C7 H4 O5	168.006	1.41	NA	S28532824	NA	2e-04	1.0189	NA	NA	1	level4	NA	NA	NA	NA
	9.056_511.2959	37.2724	0.0028	0.6065	0.0079	0.522	2.676	C18:neg	(7e,13z)-3-benzyl-5,6,12-trihydroxy-4,5,10,12-tetramethyl-1-oxo-2,3,3a,4,5,6,6a,9,10,11,12,15-dodecahydro-1h-cycloundeca[d]isoindol-15-yl acetate	C30 H41 N O6	511.296	9.056	NA	S35013912	NA	0.0025	4.9348	NA	NA	1	level4	NA	NA	NA	NA

## Sheet: Supplementary table 10
Supplementary table 10. Significantly enriched pathways of differential metabolites in feces samples between middle-aged adults and non-frail older adults.
metabolism pathway	differential metabolites
cAMP signaling pathway	Dopamine ; Oleoyl ethanolamide
Neuroactive ligand-receptor interaction	Taurine ; Tyramine ; Dopamine ;Anandamide (aea)
Phenylalanine metabolism	Benzoic acid ; Phenylglyoxylic acid
Tyrosine metabolism	Dopamine ;Tyrosol ; Tyramine
alcoholism	Dopamine
Amphetamine addiction	Dopamine
Cocaine addiction	Dopamine
Dopaminergic synapse	Dopamine
Ferroptosis	D-α-tocopherol
Gap junction	Dopamine
Histidine metabolism	Imidazoleacetic acid
Morphine addiction	Dopamine
Parkinson's disease	Dopamine
Primary bile acid biosynthesis	Taurine
Prolactin signaling pathway	Dopamine
Protein digestion and absorption	Tyramine
Retrograde endocannabinoid signaling	Anandamide (aea)
Sulfur Metabolism	Taurine
Synaptic vesicle cycle	Dopamine
Taurine and hypotaurine metabolism	Taurine
Thermogenesis	Anandamide (aea)
Thiamine metabolism	4-methyl-5-thiazoleethanol

## Sheet: Supplementary table 11
Supplementary table 11. Significantly changed metabolites in fecal samples between non-frail and frail older adults.
	Compound.ID	ratio (non-frail vs. frail)	t.test_p.value	t.test_p.value_BHcorrect	wilcox.test_p.value	wilcox.test_p.value_BHcorrect	VIP	LCplatform	Name	Formula	Molecular.Weight	Actual.RT	KEGG.ID	mzCloud.ID..ChemSpider.ID	HMDB.ID	DeltaMass..Da.	DeltaMass..ppm.	mzVault.Best.Match	mzCloud.Best.Match	ChemSpider.Results	level	Super.class	Class	Sub.class	Family
Metabolites with class information increased in frail older adults	8.406_816.5744	0.0036	0.014	0.2397	0.0159	0.1766	2.4803	C18:pos	Cholate	C24 H40 O5	816.574	8.406	C00695	BGI180	HMDB0000619	408.2869	999998.2396	77.9	NA	0	level2	Steroids	24-Carbon atoms	Cholane derivatives [Fig]	Sterol lipids[ST]
	3.164_473.166	0.0053	0.0022	0.1454	0.0079	0.1639	2.703	C18:pos	Folinic acid	C20 H23 N7 O7	473.166	3.164	C03479	S140	HMDB0001562	1e-04	0.1717	NA	NA	6	level4	Organoheterocyclic compounds	Pteridines and derivatives	Pterins and derivatives	Pteridines and derivatives
	4.798_407.1179	0.0109	0.0053	0.1898	0.0079	0.1639	2.353	C18:pos	Sitagliptin	C16 H15 F6 N5 O	407.118	4.798	D08516	MReference-1136	HMDB0015390	-2e-04	-0.4482	NA	97.3	1	level2	Organic acids and derivatives	Carboxylic acids and derivatives	Amino acids, peptides, and analogues	Amino acids, peptides, and analogues
	8.29_408.2875	0.0131	0.026	0.2616	0.0317	0.211	1.8899	C18:neg	Cholic acid	C24 H40 O5	408.288	8.29	C00695	MReference-344	HMDB0000619	-1e-04	-0.1263	NA	85.1	84	level2	Lipids and lipid-like molecules	Steroids and steroid derivatives	Bile acids, alcohols and derivatives	Bile acids, alcohols and derivatives
	6.398_270.0525	0.0148	0.028	0.2679	0.0952	0.3409	1.9397	C18:neg	Genistein	C15 H10 O5	270.053	6.398	C06563	MReference-24	HMDB0003217	-4e-04	-1.3906	NA	97.5	35	level2	Phenylpropanoids and polyketides	Isoflavonoids	Isoflav-2-enes	Flavonoids
	3.319_264.1106	0.015	0.0261	0.2616	0.0556	0.2743	1.8758	C18:neg	N-phenylacetylglutamine	C13 H16 N2 O4	264.111	3.319	C04148	MReference-541	HMDB0006344	-4e-04	-1.583	NA	81.8	4	level2	Organic acids and derivatives	Carboxylic acids and derivatives	Amino acids, peptides, and analogues	Amino acids, peptides, and analogues
	9.205_321.2667	0.0197	0.0343	0.279	0.0952	0.3188	1.9923	C18:pos	Α-linolenoyl ethanolamide	C20 H35 N O2	321.267	9.205	NA	MReference-4417	HMDB0013624	-1e-04	-0.2831	NA	69.4	3	level2	Organic nitrogen compounds	Organonitrogen compounds	Amines	Amines
	9.654_325.2977	0.0305	0.0067	0.2	0.0159	0.1766	2.3114	C18:pos	Oleoyl ethanolamide	C20 H39 N O2	325.298	9.654	C20792	MReference-6838	HMDB0002088	-4e-04	-1.289	NA	96.2	1	level2	Organic nitrogen compounds	Organonitrogen compounds	Amines	Amines
	6.556_270.0528	0.0315	0.0489	0.3073	0.1508	0.3807	1.6753	C18:pos	Apigenin	C15 H10 O5	270.053	6.556	C01477	MReference-20	HMDB0002124	0	-0.1018	NA	93.4	35	level2	Phenylpropanoids and polyketides	Flavonoids	Flavones	Flavonoids
	2.987_437.1755	0.0378	0.002	0.1268	0.0159	0.1745	2.0345	C18:neg	Fluphenazine	C22 H26 F3 N3 O S	437.175	2.987	C07010	S3255	HMDB0014761	6e-04	1.4285	NA	NA	1	level4	Organoheterocyclic compounds	Benzothiazines	Phenothiazines	Phenothiazines
	7.88_465.3086	0.0387	0.0198	0.2597	0.0079	0.1709	1.4127	C18:neg	Glycocholic acid	C26 H43 N O6	465.309	7.88	C01921	MReference-429	HMDB0000138	-4e-04	-0.8975	NA	89.2	4	level2	Lipids and lipid-like molecules	Steroids and steroid derivatives	Bile acids, alcohols and derivatives	Bile acids, alcohols and derivatives
	6.155_272.0684	0.047	0.0319	0.2717	0.0317	0.2212	1.4578	C18:pos	Naringenin	C15 H12 O5	272.068	6.155	C00509	MReference-18	HMDB0002670	-1e-04	-0.2135	NA	89.4	46	level2	Phenylpropanoids and polyketides	Flavonoids	Flavans	Flavonoids
	4.868_252.0994	0.0538	0.0396	0.2944	0.0556	0.2743	1.6344	C18:neg	Methyl 3,4,5-trimethoxycinnamate	C13 H16 O5	252.099	4.868	NA	S643000	HMDB0038551	-3e-04	-1.3143	NA	NA	6	level4	Phenylpropanoids and polyketides	Cinnamic acids and derivatives	Hydroxycinnamic acids and derivatives	Polyketides[PK]
	10.412_358.2869	0.0616	0.0113	0.2148	0.0159	0.1745	1.7245	C18:neg	1-phenyl-1,3-octadecanedione	C24 H38 O2	358.287	10.412	NA	S78501	HMDB0035583	-2e-04	-0.6716	NA	NA	15	level4	Organic oxygen compounds	Organooxygen compounds	Carbonyl compounds	Carbonyl compounds
	0.618_162.1004	0.0643	0.0263	0.2577	0.0317	0.2212	1.622	C18:pos	5-hydroxylysine	C6 H14 N2 O3	162.1	0.618	C16741	BGI133	HMDB0000450	0	-0.2432	91.5	89.1	5	level1	Organic acids and derivatives	Carboxylic acids and derivatives	Amino acids, peptides, and analogues	Amino acids, peptides, and analogues
	9.825_347.2823	0.0656	0.0185	0.2529	0.0317	0.2212	2.0011	C18:pos	Anandamide (aea)	C22 H37 N O2	347.282	9.825	C11695	MReference-821	HMDB0004080	-2e-04	-0.487	NA	65.4	2	level2	Organic nitrogen compounds	Organonitrogen compounds	Amines	Amines
	8.421_462.2062	0.0732	0.0255	0.2577	0.0556	0.2653	1.4782	C18:pos	Mangostenone b	C28 H30 O6	462.206	8.421	NA	S10282248	HMDB0039903	0.002	4.2965	NA	NA	1	level4	Organoheterocyclic compounds	Benzopyrans	1-benzopyrans	1-benzopyrans
	5.722_302.0426	0.0845	0.0445	0.2969	0.0952	0.3188	1.302	C18:pos	Robinetin	C15 H10 O7	302.043	5.722	C10177	MReference-3476	NA	-1e-04	-0.2105	NA	34.1	22	level3	Flavonoids	Flavonoids	Flavonols	Flavonoids
	6.956_368.1656	0.0879	0.0273	0.2664	0.0952	0.3409	1.591	C18:neg	Testosterone sulfate	C19 H28 O5 S	368.166	6.956	NA	MReference-7220	HMDB0002833	-1e-04	-0.3254	NA	91.9	4	level2	Lipids and lipid-like molecules	Steroids and steroid derivatives	Sulfated steroids	Steroids and derivatives
	5.504_312.2048	0.0888	0.0222	0.2529	0.0079	0.1639	1.5949	C18:pos	Oseltamivir	C16 H28 N2 O4	312.205	5.504	C08093	S58540	HMDB0014343	-1e-04	-0.2777	NA	NA	1	level4	Organic acids and derivatives	Carboxylic acids and derivatives	Amino acids, peptides, and analogues	Amino acids, peptides, and analogues
	7.075_426.2077	0.1021	0.0124	0.2217	0.0079	0.1709	2.1139	C18:neg	Paliperidone	C23 H27 F N4 O3	426.208	7.075	C21516	S103109	HMDB0015396	0.001	2.3025	NA	NA	1	level4	Organoheterocyclic compounds	Pyridopyrimidines	null	Pyridopyrimidines
	3.09_239.0656	0.108	0.0283	0.2634	0.0317	0.2212	1.3946	C18:pos	9-carboxymethoxymethylguanine	C8 H9 N5 O4	239.066	3.09	NA	S117782	HMDB0060805	1e-04	0.4179	NA	NA	1	level4	Organoheterocyclic compounds	Imidazopyrimidines	Purines and purine derivatives	Purines and derivatives
	6.643_286.0474	0.1084	0.02	0.2597	0.0159	0.1745	1.277	C18:neg	Luteolin	C15 H10 O6	286.047	6.643	C01514	MReference-1316	HMDB0005800	-3e-04	-1.1604	NA	81.1	33	level2	Phenylpropanoids and polyketides	Flavonoids	Flavones	Flavonoids
	2.818_220.0849	0.1197	0.002	0.1437	0.0079	0.1639	1.7978	C18:pos	L-5-hydroxytryptophan	C11 H12 N2 O3	220.085	2.818	C00643	MReference-1540	HMDB0000472	1e-04	0.4058	35.4	51.7	5	level3	Organoheterocyclic compounds	Indoles and derivatives	Tryptamines and derivatives	Amines and derivatives
	9.87_306.2557	0.1242	0.0332	0.2763	0.0952	0.3188	1.5927	C18:pos	8z,11z,14z-eicosatrienoic acid	C20 H34 O2	306.256	9.87	C03242	MReference-349	HMDB0002925	-1e-04	-0.4722	NA	97.1	26	level2	Lipids and lipid-like molecules	Fatty Acyls	Fatty acids and conjugates	Fatty acyls[FA]
	0.74_214.1316	0.1291	0.0247	0.2616	0.0556	0.2743	1.4634	C18:neg	Valylproline	C10 H18 N2 O3	214.132	0.74	NA	MReference-773	HMDB0029135	-1e-04	-0.6555	14.5	41.1	4	level3	Organic acids and derivatives	Carboxylic acids and derivatives	Amino acids, peptides, and analogues	Amino acids, peptides, and analogues
	7.395_398.2125	0.1307	0.0225	0.2616	0.0317	0.211	1.7841	C18:neg	Sunitinib	C22 H27 F N4 O2	398.212	7.395	NA	S4486264	HMDB0015397	7e-04	1.7275	NA	NA	1	level4	Organoheterocyclic compounds	Indoles and derivatives	Indolines	Indole and derivatives
	8.005_371.2823	0.1311	0.0234	0.2536	0.0952	0.3188	1.7947	C18:pos	Docosahexaenoyl ethanolamide	C24 H37 N O2	371.282	8.005	NA	S4446571	HMDB0013658	-2e-04	-0.4179	NA	NA	1	level4	Organic nitrogen compounds	Organonitrogen compounds	Amines	Amines
	6.97_389.1505	0.1329	0.0427	0.2932	0.0556	0.2653	1.1609	C18:pos	Gemifloxacin	C18 H20 F N5 O4	389.151	6.97	NA	S7845573	HMDB0015286	6e-04	1.5356	NA	NA	1	level4	Organoheterocyclic compounds	Diazanaphthalenes	Naphthyridines	Naphthyridines
	6.184_302.0424	0.1351	0.0032	0.1494	0.0079	0.1709	1.1845	C18:neg	Quercetin	C15 H10 O7	302.042	6.184	C00389	MReference-27	HMDB0005794	-3e-04	-0.9305	NA	94.9	22	level2	Phenylpropanoids and polyketides	Flavonoids	Flavones	Flavonoids
	9.962_349.298	0.1408	0.0126	0.2364	0.0079	0.1639	1.5684	C18:pos	Dihomo-γ-linolenoyl ethanolamide	C22 H39 N O2	349.298	9.962	C13828	MReference-9757	HMDB0013625	-1e-04	-0.3559	NA	62.6	2	level2	Organic nitrogen compounds	Organonitrogen compounds	Amines	Amines
	9.004_584.2636	0.1507	0.0107	0.2137	0.0159	0.1745	1.3977	C18:neg	Bilirubin	C33 H36 N4 O6	584.264	9.004	C00486	MReference-334	HMDB0000054	1e-04	0.1721	NA	78.6	6	level2	Organoheterocyclic compounds	Tetrapyrroles and derivatives	Bilirubins	Bilirubins
	1.292_152.0473	0.1549	0.0397	0.2944	0.0317	0.211	1.0732	C18:neg	Dl-mandelic acid	C8 H8 O3	152.047	1.292	C05852	MReference-1359	HMDB0000669	0	-0.0192	70.9	79.1	37	level2	Benzenoids	Benzene and substituted derivatives	Phenylacetic acids	Benzene and derivatives
	5.899_309.194	0.1567	0.0002	0.0706	0.0079	0.1639	1.3494	C18:pos	Metipranolol	C17 H27 N O4	309.194	5.899	C07915	S29193	HMDB0015345	-1e-04	-0.168	NA	NA	2	level4	Benzenoids	Phenol esters	null	Benzene and derivatives
	6.485_286.0477	0.1849	0.047	0.3025	0.0556	0.2653	1.1606	C18:pos	Kaempferol	C15 H10 O6	286.048	6.485	C05903	MReference-966	HMDB0005801	-1e-04	-0.1855	NA	95.8	33	level2	Phenylpropanoids and polyketides	Flavonoids	Flavones	Flavonoids
	8.807_516.3112	0.1855	0.0449	0.3012	0.0952	0.3409	1.4422	C18:neg	Probucol	C31 H48 O2 S2	516.311	8.807	C07373	S4743	HMDB0015537	0.0017	3.2494	NA	NA	6	level4	Benzenoids	Benzene and substituted derivatives	Phenylpropanes	Benzene and derivatives
	8.801_254.2245	0.1863	0.0023	0.1503	0.0079	0.1639	1.6788	C18:pos	Palmitoleic acid	C16 H30 O2	254.225	8.801	C08362	BGI461	HMDB0003229	0	-0.1414	96.8	96.6	24	level2	Lipids	Fatty acids [Fig]	Unsaturated fatty acids	Fatty acyls[FA]
	8.803_272.2353	0.1871	0.0046	0.183	0.0159	0.1766	1.6752	C18:pos	16-hydroxyhexadecanoic acid	C16 H32 O3	272.235	8.803	C18218	MReference-2551	HMDB0006294	2e-04	0.5924	NA	91	21	level2	Lipids and lipid-like molecules	Fatty Acyls	Fatty acids and conjugates	Fatty acyls[FA]
	1.039_144.1257	0.1999	0.0214	0.2529	0.0317	0.2212	1.5158	C18:pos	N-acetylcadaverine	C7 H16 N2 O	144.126	1.039	NA	S164295	HMDB0002284	-6e-04	-3.9869	NA	NA	2	level4	Organic acids and derivatives	Carboxylic acids and derivatives	Carboxylic acid derivatives	Organic acids
	0.701_128.0586	0.2413	0.0052	0.1675	0.0079	0.1709	1.2145	C18:neg	Dihydrothymine	C5 H8 N2 O2	128.059	0.701	NA	S84456	HMDB0000079	0	0.1132	NA	NA	6	level4	Organoheterocyclic compounds	Diazines	Pyrimidines and pyrimidine derivatives	Pyrimidines and pyrimidine derivatives
	1.209_139.0269	0.2429	0.0335	0.279	0.0952	0.3409	1.0361	C18:neg	6-hydroxynicotinic acid	C6 H5 N O3	139.027	1.209	C01020	MReference-172	HMDB0002658	0	-0.2913	NA	78.8	6	level2	Organoheterocyclic compounds	Pyridines and derivatives	Pyridinecarboxylic acids and derivatives	Pyridine and derivatives
	5.197_161.0842	0.2516	0.0402	0.2881	0.0556	0.2653	1.3592	C18:pos	Indole-3-ethanol	C10 H11 N O	161.084	5.197	C00955	BGI324	HMDB0003447	1e-04	0.6446	86.2	84.3	6	level1	Organoheterocyclic compounds	Indoles and derivatives	Indoles	Indoles
	7.47_479.2053	0.2576	0.0403	0.2881	0.0952	0.3188	1.079	C18:pos	Nicardipine	C26 H29 N3 O6	479.205	7.47	C07264	S4319	HMDB0014760	-3e-04	-0.618	NA	NA	1	level4	Organoheterocyclic compounds	Pyridines and derivatives	Hydropyridines	Pyridine and derivatives
	0.716_202.1432	0.2755	0.0305	0.2667	0.0317	0.2212	1.236	C18:pos	N3,n4-dimethyl-l-arginine	C8 H18 N4 O2	202.143	0.716	NA	MReference-835	HMDB0003334	2e-04	1.0166	NA	52	3	level3	Organic acids and derivatives	Carboxylic acids and derivatives	Amino acids, peptides, and analogues	Amino acids, peptides, and analogues
	8.853_288.2087	0.2773	0.0417	0.2903	0.0556	0.2653	1.0562	C18:pos	Epitestosterone	C19 H28 O2	288.209	8.853	NA	MReference-1833	HMDB0000628	-2e-04	-0.7549	NA	50.6	17	level3	Lipids and lipid-like molecules	Steroids and steroid derivatives	Androstane steroids	Steroids and derivatives
	7.157_330.2193	0.3085	0.0376	0.2849	0.0317	0.2212	1.1572	C18:pos	Desoxycortone	C21 H30 O3	330.219	7.157	C03205	MReference-389	HMDB0000016	-2e-04	-0.4919	NA	75.4	37	level2	Lipids and lipid-like molecules	Steroids and steroid derivatives	Hydroxysteroids	Steroids and derivatives
	9.636_164.0838	0.3593	0.0133	0.2386	0.0079	0.1639	1.2315	C18:pos	Eugenol	C10 H12 O2	164.084	9.636	C10453	S13876103	HMDB0005809	1e-04	0.3729	NA	NA	54	level4	Benzenoids	Phenols	Methoxyphenols	Phenols and derivatives
Metabolites without class information increased in frail older adults	5.686_366.0044	0.0022	0.0304	0.2718	0.0159	0.1745	1.8179	C18:neg	2-(3,4-dihydroxyphenyl)-5-hydroxy-4-oxo-4h-chromen-7-yl hydrogen sulfate	C15 H10 O9 S	366.004	5.686	NA	S24843757	NA	-1e-04	-0.3282	NA	NA	9	level4	NA	NA	NA	NA
	8.812_640.4199	0.0028	0.0447	0.3012	0.0317	0.211	1.9419	C18:neg	(3alpha,5beta,7alpha,8xi,9xi,12alpha,14xi,25r)-7-(beta-d-galactopyranosyloxy)-3,12-dihydroxycholestan-27-yl acetate	C35 H60 O10	640.42	8.812	NA	S24535228	NA	0.0012	1.9361	NA	NA	1	level4	NA	NA	NA	NA
	5.582_454.0929	0.0034	0.0225	0.2616	0.0159	0.1745	1.9992	C18:neg	(2e)-4-{3-[2-(2,4-dihydroxyphenyl)-2-oxoethyl]-4,6-dihydroxy-2-methoxyphenyl}-2-methyl-2-buten-1-yl hydrogen sulfate	C20 H22 O10 S	454.093	5.582	NA	S74851723	NA	-5e-04	-1.0279	NA	NA	1	level4	NA	NA	NA	NA
	8.094_391.2711	0.0059	0.0042	0.1776	0.0079	0.1639	2.5749	C18:pos	N-arachidonoyl-l-serine	C23 H37 N O4	391.271	8.094	NA	MReference-4433	NA	-0.0011	-2.8318	NA	61.4	1	level2	NA	NA	NA	NA
	7.758_358.1449	0.0083	0.0349	0.2853	0.0159	0.1745	1.7183	C18:neg	1-(4-hydroxy-3-methoxyphenyl)-3-oxo-5-decanesulfonic acid	C17 H26 O6 S	358.145	7.758	NA	S112684	NA	-2e-04	-0.4354	NA	NA	1	level4	NA	NA	NA	NA
	0.684_365.1087	0.009	0.008	0.2063	0.0079	0.1639	2.3478	C18:pos	Voriconazole n-oxide	C16 H14 F3 N5 O2	365.109	0.684	NA	S8219919	NA	-0.0013	-3.4448	NA	NA	3	level4	NA	NA	NA	NA
	7.447_834.5292	0.0096	0.0212	0.2616	0.0079	0.1709	1.7248	C18:neg	(2r)-1-[(hydroxy{[(2r,3r,5s,6r)-2,3,4,5,6-pentahydroxycyclohexyl]oxy}phosphoryl)oxy]-3-(palmitoyloxy)-2-propanyl (9z,12z)-9,12-octadecadienoate	C43 H79 O13 P	834.529	7.447	NA	S9248039	NA	0.0034	4.0705	NA	NA	7	level4	NA	NA	NA	NA
	8.83_798.4429	0.0109	0.0317	0.2732	0.0159	0.1745	1.7038	C18:neg	(2r,8s)-2-[(9z)-9-hexadecenoyloxy]-5,8,11,11-tetrahydroxy-5,11-dioxido-4,6,10-trioxa-5lambda~5~,11lambda~5~-diphosphaundec-1-yl (9z)-9-hexadecenoate	C38 H72 O13 P2	798.443	8.83	NA	S35032667	NA	-0.0019	-2.4177	NA	NA	1	level4	NA	NA	NA	NA
	7.068_421.086	0.0111	0.044	0.3012	0.0079	0.1709	1.7893	C18:neg	Piragliatin	C19 H20 Cl N3 O4 S	421.086	7.068	NA	S8607766	NA	-3e-04	-0.7669	NA	NA	1	level4	NA	NA	NA	NA
	6.892_401.2776	0.0121	0.0179	0.2529	0.0159	0.1766	2.0726	C18:pos	Myriocin	C21 H39 N O6	401.278	6.892	NA	S4942874	NA	-2e-04	-0.3984	NA	NA	1	level4	NA	NA	NA	NA
	9.779_715.5172	0.0124	0.0407	0.2978	0.0952	0.3409	1.8598	C18:neg	1-hexadecanoyl-2-(9z,12z-octadecadienoyl)-sn-glycero-3-phosphoethanolamine	C39 H74 N O8 P	715.517	9.779	NA	S7825697	NA	0.002	2.8243	NA	NA	19	level4	NA	NA	NA	NA
	7.886_343.2722	0.0127	0.0078	0.2043	0.0079	0.1639	2.1857	C18:pos	Lauroylcarnitine	C19 H37 N O4	343.272	7.886	NA	BGI347	NA	-1e-04	-0.1609	94	NA	2	level2	NA	NA	NA	NA
	0.726_140.0585	0.014	0.0301	0.271	0.1508	0.4108	1.9776	C18:neg	Gaboxadol	C6 H8 N2 O2	140.059	0.726	NA	S3330	NA	-1e-04	-0.4682	NA	NA	5	level4	NA	NA	NA	NA
	4.428_238.1203	0.0149	0.0039	0.1524	0.0079	0.1709	2.0395	C18:neg	2444643wxk	C13 H18 O4	238.12	4.428	NA	S536429	NA	-2e-04	-0.912	NA	NA	3	level4	NA	NA	NA	NA
	7.521_815.5658	0.0154	0.0289	0.2687	0.0317	0.211	1.9288	C18:neg	O-(hydroxy{(2r)-3-[(11z)-11-icosenoyloxy]-2-[(11z)-11-octadecenoyloxy]propoxy}phosphoryl)-l-serine	C44 H82 N O10 P	815.566	7.521	NA	S74875989	NA	-0.0018	-2.2376	NA	NA	14	level4	NA	NA	NA	NA
	8.432_838.5563	0.0158	0.031	0.2689	0.0556	0.2653	2.132	C18:pos	(2r)-1-[(hydroxy{[(2r,3r,5s,6r)-2,3,4,5,6-pentahydroxycyclohexyl]oxy}phosphoryl)oxy]-3-(palmitoyloxy)-2-propanyl stearate	C43 H83 O13 P	838.556	8.432	NA	S59664389	NA	-9e-04	-1.0349	NA	NA	3	level4	NA	NA	NA	NA
	1.104_161.051	0.0171	0.0377	0.2891	0.0317	0.211	1.6064	C18:neg	S-allyl-l-cysteine	C6 H11 N O2 S	161.051	1.104	NA	S7969672	NA	-1e-04	-0.4325	NA	NA	4	level4	NA	NA	NA	NA
	9.43_323.2822	0.0172	0.032	0.2718	0.0952	0.3188	2.169	C18:pos	Mfcd00674434	C20 H37 N O2	323.282	9.43	NA	S4446566	NA	-2e-04	-0.5915	NA	35	1	level4	NA	NA	NA	NA
	8.468_421.3189	0.0172	0.0124	0.2361	0.0079	0.1639	2.1745	C18:pos	(4s)-4-[(6z,9z,12z)-6,9,12-octadecatrienoyloxy]-4-(trimethylammonio)butanoate	C25 H43 N O4	421.319	8.468	NA	S30776572	NA	-3e-04	-0.7656	NA	NA	2	level4	NA	NA	NA	NA
	6.789_473.2522	0.0178	0.0039	0.1524	0.0159	0.1745	2.5539	C18:neg	(2r)-1-{[(2-aminoethoxy)(hydroxy)phosphoryl]oxy}-3-hydroxy-2-propanyl (6z,9z,12z,15z)-6,9,12,15-octadecatetraenoate	C23 H40 N O7 P	473.252	6.789	NA	S24769361	NA	-0.002	-4.2211	NA	NA	2	level4	NA	NA	NA	NA
	9.415_341.2928	0.0181	0.0324	0.2733	0.0952	0.3188	2.1517	C18:pos	N-acetylsphingosine	C20 H39 N O3	341.293	9.415	NA	MReference-1374	NA	-2e-04	-0.5164	NA	85.6	2	level3	NA	NA	NA	NA
	9.425_407.2346	0.0182	0.018	0.2529	0.0556	0.2653	2.2216	C18:pos	Bidisomide	C22 H34 Cl N3 O2	407.235	9.425	NA	S53942	NA	6e-04	1.5299	NA	NA	1	level4	NA	NA	NA	NA
	5.489_438.0981	0.0183	0.042	0.3007	0.0159	0.1745	1.6404	C18:neg	4,8-dihydroxy-17-methoxy-10-oxo-2-oxatricyclo[13.2.2.1~3,7~]icosa-1(17),3(20),4,6,15,18-hexaen-9-yl hydrogen sulfate	C20 H22 O9 S	438.098	5.489	NA	S74853292	NA	-3e-04	-0.7425	NA	NA	6	level4	NA	NA	NA	NA
	5.709_396.015	0.0188	0.011	0.2148	0.0079	0.1709	1.5745	C18:neg	5-(3,5-dihydroxy-7-methoxy-4-oxo-4h-chromen-2-yl)-2-hydroxyphenyl hydrogen sulfate	C16 H12 O10 S	396.015	5.709	NA	S74853465	NA	-2e-04	-0.3868	NA	NA	3	level4	NA	NA	NA	NA
	3.821_358.0137	0.0197	0.0221	0.2529	0.0079	0.1639	2.0449	C18:pos	5352	C11 H17 Cl O7 P2	358.014	3.821	NA	S54883	NA	-1e-04	-0.2669	NA	NA	1	level4	NA	NA	NA	NA
	9.097_578.382	0.0199	0.0039	0.1524	0.0079	0.1709	1.8759	C18:neg	(25s)-5beta-spirostan-3beta-yl beta-d-glucoside	C33 H54 O8	578.382	9.097	NA	S389388	NA	1e-04	0.1781	NA	NA	2	level4	NA	NA	NA	NA
	8.703_604.3971	0.021	0.0143	0.2397	0.0159	0.1766	2.2569	C18:pos	Hederagenin 3-o-arabinoside	C35 H56 O8	604.397	8.703	NA	S390502	NA	-4e-04	-0.7384	NA	NA	3	level4	NA	NA	NA	NA
	6.03_450.1202	0.022	0.0057	0.1727	0.0079	0.1709	1.9661	C18:neg	Icia5682	C24 H22 Cl F3 O3	450.12	6.03	NA	S77681	NA	-7e-04	-1.6319	NA	NA	1	level4	NA	NA	NA	NA
	3.032_254.1151	0.0226	0.0008	0.0825	0.0079	0.1709	2.058	C18:neg	Hostmaniane	C13 H18 O5	254.115	3.032	NA	S9359446	NA	-3e-04	-1.2289	NA	NA	2	level4	NA	NA	NA	NA
	6.37_358.1084	0.0232	0.0477	0.3038	0.0317	0.2212	1.7384	C18:pos	4917	C17 H18 N4 O3 S	358.108	6.37	NA	S4678111	NA	-0.0016	-4.3337	NA	NA	2	level4	NA	NA	NA	NA
	5.629_381.9993	0.0234	0.0084	0.198	0.0159	0.1745	1.6281	C18:neg	Quercetin 3-o-sulfate	C15 H10 O10 S	381.999	5.629	NA	S4444061	NA	-2e-04	-0.5747	NA	NA	6	level4	NA	NA	NA	NA
	6.376_335.2095	0.0241	0.0092	0.2124	0.0159	0.1766	2.0792	C18:pos	Ankorine	C19 H29 N O4	335.209	6.376	NA	S390682	NA	-1e-04	-0.437	NA	NA	1	level4	NA	NA	NA	NA
	4.795_234.0724	0.0278	0.0253	0.2577	0.0079	0.1639	1.9248	C18:pos	(2e)-2-[(4z)-5-(methylsulfanyl)-4-penten-2-yn-1-ylidene]-1,6-dioxaspiro[4.4]non-3-ene	C13 H14 O2 S	234.072	4.795	NA	S10275812	NA	0.001	4.0776	NA	NA	1	level4	NA	NA	NA	NA
	7.037_602.2738	0.0284	0.0393	0.2881	0.0079	0.1639	1.5639	C18:pos	Oxidized dinoflagellate luciferin	C33 H38 N4 O7	602.274	7.037	NA	S26332330	NA	-2e-04	-0.3543	NA	NA	1	level4	NA	NA	NA	NA
	7.353_421.2825	0.0292	0.0361	0.2833	0.1508	0.3807	1.7549	C18:pos	Talatizamine	C24 H39 N O5	421.283	7.353	NA	S390361	NA	-3e-04	-0.7237	NA	NA	1	level4	NA	NA	NA	NA
	10.054_370.3081	0.0292	0.0008	0.0825	0.0079	0.1709	2.3113	C18:neg	Doa	C22 H42 O4	370.308	10.054	NA	S7358	NA	-2e-04	-0.5854	NA	NA	3	level4	NA	NA	NA	NA
	7.89_509.3344	0.0312	0.0393	0.2944	0.1508	0.4108	1.6833	C18:neg	Narbonolide	C28 H47 N O7	509.334	7.89	NA	S4445266	NA	-9e-04	-1.7181	NA	NA	1	level4	NA	NA	NA	NA
	4.746_385.2099	0.0323	0.0209	0.2529	0.0079	0.1639	1.9793	C18:pos	Bamifylline	C20 H27 N5 O3	385.21	4.746	NA	S15401	NA	-0.0015	-3.9022	NA	NA	1	level4	NA	NA	NA	NA
	10.046_371.3033	0.0333	0.0105	0.2136	0.0317	0.211	2.1735	C18:neg	4149853	C21 H41 N O4	371.303	10.046	NA	S30776567	NA	-3e-04	-0.7166	NA	NA	1	level4	NA	NA	NA	NA
	7.444_469.2671	0.0334	0.0473	0.3059	0.0952	0.3409	1.5887	C18:neg	1-(diisobutylamino)-3-(1,3-dimethyl-2,6-dioxo-2,3,6,7-tetrahydro-1h-purin-8-yl)-2-propanyl benzoate	C25 H35 N5 O4	469.267	7.444	NA	S20163932	NA	-0.0018	-3.7589	NA	NA	1	level4	NA	NA	NA	NA
	6.122_401.1506	0.0348	0.0342	0.2809	0.0556	0.2743	1.7226	C18:neg	Fominoben	C21 H24 Cl N3 O3	401.151	6.122	NA	S3290	NA	0	0.0723	NA	NA	1	level4	NA	NA	NA	NA
	3.94_378.1286	0.035	0.0284	0.2634	0.0952	0.3188	1.9053	C18:pos	N(alpha)-citryl-n(epsilon)-acetyl-n(epsilon)-hydroxylysine	C14 H22 N2 O10	378.129	3.94	NA	S27471301	NA	0.0012	3.0839	NA	NA	1	level4	NA	NA	NA	NA
	8.527_397.319	0.0407	0.0052	0.1898	0.0159	0.1766	2.0993	C18:pos	(2e)-hexadecenoylcarnitine	C23 H43 N O4	397.319	8.527	NA	S26948132	NA	-2e-04	-0.5442	NA	NA	2	level4	NA	NA	NA	NA
	9.515_453.2852	0.0408	0.0246	0.2616	0.0317	0.211	1.6083	C18:neg	Glycerophospho-n-palmitoyl ethanolamine	C21 H44 N O7 P	453.285	9.515	NA	MReference-2955	NA	-4e-04	-0.8154	NA	95	2	level2	NA	NA	NA	NA
	9.907_481.3166	0.043	0.0121	0.221	0.0159	0.1745	1.5253	C18:neg	1-stearoyl-sn-glycero-3-phosphoethanolamine	C23 H48 N O7 P	481.317	9.907	NA	S7826018	NA	-3e-04	-0.5451	NA	NA	3	level4	NA	NA	NA	NA
	7.915_505.3397	0.0442	0.0024	0.1397	0.0079	0.1709	2.0331	C18:neg	(3e,5s,6s,7s,9r,11e,13e,15s,16r)-16-ethyl-5,7,9,15-tetramethyl-2,10-dioxooxacyclohexadeca-3,11,13-trien-6-yl 3,4,6-trideoxy-3-(dimethylamino)-beta-d-xylo-hexopyranoside	C29 H47 N O6	505.34	7.915	NA	S30792066	NA	-6e-04	-1.193	NA	NA	1	level4	NA	NA	NA	NA
	6.427_301.2253	0.0465	0.0434	0.2952	0.0556	0.2653	1.4457	C18:pos	3-[(2,6-dimethylheptanoyl)oxy]-4-(trimethylammonio)butanoate	C16 H31 N O4	301.225	6.427	NA	S34448950	NA	0	-0.0788	NA	NA	2	level4	NA	NA	NA	NA
	4.353_184.0374	0.0489	0.0058	0.1929	0.0079	0.1639	1.7215	C18:pos	Mfcd00004231	C8 H8 O5	184.037	4.353	NA	S77371	NA	2e-04	1.0572	NA	NA	10	level4	NA	NA	NA	NA
	7.755_513.2757	0.0535	0.0238	0.2536	0.0952	0.3188	1.8425	C18:pos	Sulfoglycolithocholic acid	C26 H43 N O7 S	513.276	7.755	NA	S65188	NA	-3e-04	-0.664	NA	NA	1	level4	NA	NA	NA	NA
	4.118_329.1837	0.0554	0.0143	0.2397	0.0317	0.2212	1.8584	C18:pos	Gabapentin enacarbil	C16 H27 N O6	329.184	4.118	NA	S8059607	NA	-2e-04	-0.5029	NA	NA	3	level4	NA	NA	NA	NA
	9.992_330.2556	0.0558	0.0291	0.2687	0.0317	0.211	1.5918	C18:neg	Ethyl eicosapentaenoic acid	C22 H34 O2	330.256	9.992	NA	S8007147	NA	-2e-04	-0.7173	NA	NA	19	level4	NA	NA	NA	NA
	7.045_472.249	0.0597	0.0216	0.2616	0.0556	0.2743	2.0951	C18:neg	Sulukast	C25 H36 N4 O3 S	472.249	7.045	NA	S4940793	NA	-0.0018	-3.8529	NA	NA	2	level4	NA	NA	NA	NA
	7.545_414.1711	0.0613	0.0319	0.2718	0.0317	0.2212	1.7223	C18:pos	(6beta,13alpha)-9-hydroxy-18-oxo-6,18-epoxypimar-7-en-16-yl hydrogen sulfate	C20 H30 O7 S	414.171	7.545	NA	S4444731	NA	-1e-04	-0.2286	NA	NA	1	level4	NA	NA	NA	NA
	8.735_385.2826	0.0628	0.0485	0.3098	0.0556	0.2743	1.9194	C18:neg	3-hydroxy-cis-5-tetradecenoylcarnitine	C21 H39 N O5	385.283	8.735	NA	S35032591	HMDB0013330	-2e-04	-0.4816	NA	NA	1	level4	null	null	null	null
	9.238_700.3642	0.0632	0.0417	0.2903	0.0317	0.2212	1.3715	C18:pos	Chalcomycin	C35 H56 O14	700.364	9.238	NA	S30792070	NA	-0.0028	-4.01	NA	NA	1	level4	NA	NA	NA	NA
	5.254_308.1371	0.0632	0.0014	0.1398	0.0079	0.1639	2.0544	C18:pos	Pp242	C16 H16 N6 O	308.137	5.254	NA	S21437059	NA	-0.0015	-4.8276	NA	NA	3	level4	NA	NA	NA	NA
	3.474_206.142	0.0671	0.0453	0.2989	0.0159	0.1766	1.5114	C18:pos	Het0016	C12 H18 N2 O	206.142	3.474	NA	MReference-4421	NA	1e-04	0.5067	NA	35	4	level3	NA	NA	NA	NA
	6.742_358.189	0.0681	0.0027	0.1595	0.0079	0.1639	1.9432	C18:pos	Itopride	C20 H26 N2 O4	358.189	6.742	NA	S3660	NA	-2e-04	-0.6613	NA	NA	2	level4	NA	NA	NA	NA
	10.008_398.243	0.0697	0.007	0.1876	0.0159	0.1745	1.9014	C18:neg	Kj9800000	C18 H39 O7 P	398.243	10.008	NA	S6292	NA	-3e-04	-0.7233	NA	NA	1	level4	NA	NA	NA	NA
	1.406_169.0376	0.0702	0.014	0.2397	0.0317	0.2212	1.596	C18:pos	2-methoxy-5-nitrophenol	C7 H7 N O4	169.038	1.406	NA	S62678	NA	1e-04	0.724	NA	NA	8	level4	NA	NA	NA	NA
	8.295_766.4496	0.0728	0.0497	0.3088	0.0556	0.2653	1.5704	C18:pos	Tautomycin	C41 H66 O13	766.45	8.295	NA	S389529	NA	-8e-04	-1.005	NA	NA	3	level4	NA	NA	NA	NA
	9.005_606.2451	0.0768	0.0085	0.198	0.0159	0.1745	1.4099	C18:neg	3-[14-ethyl-13-formyl-21-(methoxycarbonyl)-4,8,18-trimethyl-20-oxo-9-vinyl-3-phorbinyl]propanoic acid	C35 H34 N4 O6	606.245	9.005	NA	S35013325	NA	-0.0028	-4.5609	NA	NA	1	level4	NA	NA	NA	NA
	9.816_352.2257	0.0772	0.0286	0.2634	0.0556	0.2653	1.907	C18:pos	(-)-prostaglandin e2	C20 H32 O5	352.226	9.816	NA	S4444059	NA	7e-04	2.0203	NA	NA	40	level4	NA	NA	NA	NA
	7.534_420.1463	0.0783	0.0038	0.1774	0.0159	0.1766	1.9442	C18:pos	1'-methoxy-3,3'-dimethyl-1h,9'h-2,4'-bicarbazole-1,4(9h)-dione	C27 H20 N2 O3	420.146	7.534	NA	S8607691	NA	-0.0011	-2.5333	NA	NA	1	level4	NA	NA	NA	NA
	7.634_482.2451	0.0792	0.0054	0.1898	0.0079	0.1639	2.1355	C18:pos	Dexamethasone beloxil	C29 H35 F O5	482.245	7.634	NA	S571094	NA	-0.0018	-3.6701	NA	NA	3	level4	NA	NA	NA	NA
	1.003_441.2142	0.0796	0.0278	0.2679	0.0556	0.2743	1.5603	C18:neg	Deflazacort	C25 H31 N O6	441.214	1.003	NA	S164861	NA	-0.001	-2.157	NA	NA	1	level4	NA	NA	NA	NA
	7.362_450.2073	0.08	0.0052	0.1675	0.0317	0.211	1.8762	C18:neg	Cediranib	C25 H27 F N4 O3	450.207	7.362	NA	S8109103	NA	6e-04	1.2661	NA	NA	1	level4	NA	NA	NA	NA
	6.864_520.2684	0.0807	0.0216	0.2529	0.0159	0.1766	1.6355	C18:pos	7beta-hydroxytaxusin	C28 H40 O9	520.268	6.864	NA	S26606377	NA	0.0012	2.2807	NA	NA	2	level4	NA	NA	NA	NA
	1.606_190.0955	0.0825	0.0274	0.2607	0.0079	0.1639	1.7178	C18:pos	Meso-2,6-diaminopimelic acid	C7 H14 N2 O4	190.095	1.606	NA	S89700	NA	2e-04	0.9483	NA	NA	6	level4	NA	NA	NA	NA
	7.641_453.3088	0.0841	0.0139	0.2397	0.0159	0.1766	1.636	C18:pos	10-deoxymethymycin	C25 H43 N O6	453.309	7.641	NA	S4445262	NA	-3e-04	-0.6055	NA	NA	1	level4	NA	NA	NA	NA
	6.552_465.1896	0.0847	0.0332	0.2785	0.0952	0.3409	1.3489	C18:neg	Uroerythrin	C25 H27 N3 O6	465.19	6.552	NA	S8474026	NA	-4e-04	-0.8977	NA	NA	3	level4	NA	NA	NA	NA
	8.403_354.2557	0.0854	0.0403	0.2881	0.0317	0.2212	1.4297	C18:pos	Bufa-20,22-dienolide	C24 H34 O2	354.256	8.403	NA	S30791731	NA	-1e-04	-0.399	NA	NA	3	level4	NA	NA	NA	NA
	4.166_314.1629	0.0854	0.0015	0.1398	0.0079	0.1639	1.9342	C18:pos	5-(5-(4-(4,5-dihydro-2-oxazoly)phenoxy)pentyl)-3-methyl osoxazole	C18 H22 N2 O3	314.163	4.166	NA	S1720	NA	-2e-04	-0.4872	NA	NA	1	level4	NA	NA	NA	NA
	1.407_220.0848	0.0893	0.0166	0.2508	0.0317	0.2212	1.7188	C18:pos	5-hydroxy-dl-tryptophan	C11 H12 N2 O3	220.085	1.407	NA	S141	NA	0	-0.1955	NA	NA	5	level4	NA	NA	NA	NA
	7.545_244.0402	0.0923	0.0158	0.2467	0.0317	0.2212	1.8037	C18:pos	Eugenol sulfate	C10 H12 O5 S	244.04	7.545	NA	S157181	NA	-3e-04	-1.1865	NA	NA	25	level4	NA	NA	NA	NA
	8.64_441.3452	0.0929	0.0046	0.183	0.0317	0.2212	2.001	C18:pos	(4s)-4-{[(9z)-3-hydroxy-9-octadecenoyl]oxy}-4-(trimethylammonio)butanoate	C25 H47 N O5	441.345	8.64	NA	S35032598	NA	-2e-04	-0.4909	NA	NA	2	level4	NA	NA	NA	NA
	5.259_432.2292	0.0944	0.0053	0.1898	0.0079	0.1639	1.8326	C18:pos	1-linolenoyl-sn-glycero-3-phosphate	C21 H37 O7 P	432.229	5.259	NA	S29368413	NA	0.0015	3.4526	NA	NA	4	level4	NA	NA	NA	NA
	10.223_332.2713	0.0954	0.047	0.3048	0.0556	0.2743	1.3767	C18:neg	(7e,10e,13e,16e)-7,10,13,16-docosatetraenoic acid	C22 H36 O2	332.271	10.223	NA	S4445971	NA	-3e-04	-0.7997	NA	NA	11	level4	NA	NA	NA	NA
	9.706_345.2661	0.1034	0.0191	0.2529	0.0159	0.1766	1.4556	C18:pos	Epea	C22 H35 N O2	345.266	9.706	NA	S4446570	NA	-7e-04	-1.9528	NA	NA	2	level4	NA	NA	NA	NA
	7.337_426.179	0.1094	0.0456	0.2989	0.0079	0.1639	1.6504	C18:pos	(3z)-3-({6-[2-(dimethylamino)ethyl]-4-methoxy-1,3-benzodioxol-5-yl}methylene)-6,7-dimethoxy-1-isoindolinone	C23 H26 N2 O6	426.179	7.337	NA	S4573058	NA	-1e-04	-0.1964	NA	NA	1	level4	NA	NA	NA	NA
	9.863_328.2253	0.1121	0.0271	0.2593	0.0317	0.2212	1.846	C18:pos	(10e,15z)-9,12,13-trihydroxy-10,15-octadecadienoic acid	C18 H32 O5	328.225	9.863	NA	S22912859	NA	3e-04	1.0112	NA	NA	7	level4	NA	NA	NA	NA
	3.961_388.1155	0.1122	0.044	0.3012	0.0952	0.3409	1.3303	C18:neg	5-demethylnobiletin	C20 H20 O8	388.115	3.961	NA	S318578	NA	-3e-04	-0.6812	NA	NA	13	level4	NA	NA	NA	NA
	8.281_532.306	0.1141	0.0111	0.2148	0.0079	0.1709	1.3528	C18:neg	(4r,9beta,16alpha)-2,16,20,24,25-pentahydroxy-9,10,14-trimethyl-4,9-cyclo-9,10-secocholesta-2,5-diene-1,11,22-trione	C30 H44 O8	532.306	8.281	NA	S390402	NA	0.0023	4.3814	NA	NA	4	level4	NA	NA	NA	NA
	3.269_390.2265	0.1157	0.0447	0.2969	0.0317	0.2212	1.3333	C18:pos	Rehmaionoside a	C19 H34 O8	390.226	3.269	NA	S8198863	NA	0.0011	2.7924	NA	NA	2	level4	NA	NA	NA	NA
	7.955_484.2606	0.1158	0.0142	0.2397	0.0079	0.1639	2.196	C18:pos	2-hydroxy-3-(phosphonooxy)propyl (4z,7z,10z,13z,16z)-4,7,10,13,16-docosapentaenoate	C25 H41 O7 P	484.261	7.955	NA	S74851455	NA	0.0016	3.3974	NA	NA	2	level4	NA	NA	NA	NA
	4.258_402.2629	0.1186	0.0288	0.2642	0.0317	0.2212	1.5989	C18:pos	Erythronolide b	C21 H38 O7	402.263	4.258	NA	S389911	NA	0.0011	2.8433	NA	NA	1	level4	NA	NA	NA	NA
	7.367_389.2645	0.1194	0.0236	0.2536	0.0317	0.2212	1.6723	C18:pos	Sannamycin a	C17 H35 N5 O5	389.264	7.367	NA	S137464	NA	7e-04	1.8787	NA	NA	2	level4	NA	NA	NA	NA
	8.773_344.2351	0.1198	0.0378	0.2898	0.0952	0.3409	1.3293	C18:neg	Tp	C22 H32 O3	344.235	8.773	NA	S5774	NA	-1e-04	-0.2467	NA	NA	25	level4	NA	NA	NA	NA
	9.818_396.2274	0.1198	0.0185	0.2539	0.0317	0.211	1.3791	C18:neg	Dinaciclib	C21 H28 N6 O2	396.227	9.818	NA	S25027387	NA	1e-04	0.152	NA	NA	1	level4	NA	NA	NA	NA
	9.702_328.2395	0.1213	0.0489	0.3073	0.0556	0.2653	1.2838	C18:pos	Retinyl acetate	C22 H32 O2	328.24	9.702	NA	S553599	NA	-7e-04	-2.2652	NA	NA	15	level4	NA	NA	NA	NA
	0.709_263.1116	0.1229	0.0385	0.2857	0.0556	0.2653	1.4046	C18:pos	{n'-[(2r,3r,4s,5r)-3,4-dihydroxy-5-(hydroxymethyl)tetrahydro-2-furanyl]-n-methylcarbamimidamido}acetic acid (non-preferred name)	C9 H17 N3 O6	263.112	0.709	NA	S43055099	NA	-1e-04	-0.4533	NA	NA	1	level4	NA	NA	NA	NA
	10.132_420.2638	0.1237	0.0077	0.1925	0.0159	0.1745	1.3428	C18:neg	(2-hydroxy-2-oxido-1,3,2-dioxaphospholan-4-yl)methyl stearate	C21 H41 O6 P	420.264	10.132	NA	S24766507	NA	-3e-04	-0.6839	NA	NA	1	level4	NA	NA	NA	NA
	4.744_290.0902	0.126	0.048	0.3049	0.1508	0.3807	1.1613	C18:pos	Indoleacetylaspartate	C14 H14 N2 O5	290.09	4.744	NA	S3845644	NA	-1e-04	-0.2479	NA	NA	3	level4	NA	NA	NA	NA
	7.372_212.1565	0.1297	0.0382	0.2855	0.0952	0.3188	1.3429	C18:pos	2,6-di-iso-propylnaphthalene	C16 H20	212.156	7.372	NA	S29899	NA	0	0.1939	NA	NA	1	level4	NA	NA	NA	NA
	4.666_340.0946	0.1305	0.0211	0.2529	0.0159	0.1766	1.5787	C18:pos	Methylophiopogonone a	C19 H16 O6	340.095	4.666	NA	S8241370	NA	-1e-04	-0.3158	NA	NA	7	level4	NA	NA	NA	NA
	5.958_342.1585	0.1306	0.0133	0.2386	0.0159	0.1766	1.8048	C18:pos	Phenisopham	C19 H22 N2 O4	342.159	5.958	NA	S85345	NA	5e-04	1.5543	NA	NA	1	level4	NA	NA	NA	NA
	3.377_386.0999	0.1349	0.0246	0.2616	0.0556	0.2743	1.4474	C18:neg	Irisflorentin	C20 H18 O8	386.1	3.377	NA	S149122	NA	-2e-04	-0.5549	NA	NA	10	level4	NA	NA	NA	NA
	4.805_217.0739	0.1468	0.0193	0.2529	0.0317	0.2212	1.7479	C18:pos	3-(indol-3-yl)-2-oxobutyric acid	C12 H11 N O3	217.074	4.805	NA	S389611	NA	0	0.1025	NA	NA	2	level4	NA	NA	NA	NA
	8.573_490.2791	0.147	0.0099	0.2207	0.0317	0.2212	2.0842	C18:pos	(8r,9r,11z)-1-carboxy-9-hydroxy-11-heptadecen-8-yl alpha-l-talopyranosiduronic acid	C24 H42 O10	490.279	8.573	NA	S30778539	NA	0.0013	2.7201	NA	NA	4	level4	NA	NA	NA	NA
	5.916_382.2354	0.1553	0.0144	0.24	0.0556	0.2653	1.7513	C18:pos	Sarcostin	C21 H34 O6	382.235	5.916	NA	S30791575	NA	-2e-04	-0.4457	NA	NA	1	level4	NA	NA	NA	NA
	7.058_270.1983	0.1653	0.0082	0.208	0.0159	0.1766	1.4239	C18:pos	17beta-methylestra-1,3,5(10)-trien-3-ol	C19 H26 O	270.198	7.058	NA	S10128395	NA	-1e-04	-0.2798	NA	NA	2	level4	NA	NA	NA	NA
	8.652_471.3347	0.1663	0.0164	0.2492	0.0079	0.1639	1.3892	C18:pos	3-[(4e,7e,10e,13e,16e,19e)-4,7,10,13,16,19-docosahexaenoyloxy]-4-(trimethylammonio)butanoate	C29 H45 N O4	471.335	8.652	NA	S24765758	NA	-2e-04	-0.411	NA	NA	1	level4	NA	NA	NA	NA
	5.248_462.1919	0.1756	0.0106	0.2137	0.0159	0.1745	1.2634	C18:neg	Mapracorat	C25 H26 F4 N2 O2	462.192	5.248	NA	S25104194	NA	-0.0011	-2.4509	NA	NA	1	level4	NA	NA	NA	NA
	8.803_236.214	0.1809	0.0021	0.1454	0.0079	0.1639	1.6128	C18:pos	10,12-hexadecadienal	C16 H28 O	236.214	8.803	NA	S4446499	NA	0	0.0454	NA	NA	6	level4	NA	NA	NA	NA
	8.798_218.2035	0.1814	0.001	0.1297	0.0079	0.1639	1.6355	C18:pos	4,8,12-trimethyltrideca 1,3,7,11-tetraene	C16 H26	218.203	8.798	NA	S4947255	NA	1e-04	0.2635	NA	NA	3	level4	NA	NA	NA	NA
	9.049_196.1828	0.1836	0.0337	0.2788	0.0317	0.2212	1.126	C18:pos	3082	C13 H24 O	196.183	9.049	NA	S4446484	NA	1e-04	0.4982	NA	NA	5	level4	NA	NA	NA	NA
	8.839_425.3501	0.1841	0.0228	0.2534	0.0317	0.2212	1.4645	C18:pos	Mfcd22416941	C25 H47 N O4	425.35	8.839	NA	S21403150	NA	-4e-04	-0.8582	NA	NA	7	level4	NA	NA	NA	NA
	9.964_600.3273	0.1874	0.0207	0.2597	0.0317	0.211	1.0527	C18:neg	1-stearoyl-sn-glycero-3-phospho-1d-myo-inositol	C27 H53 O12 P	600.327	9.964	NA	S34448669	NA	-2e-04	-0.2646	NA	NA	3	level4	NA	NA	NA	NA
	7.728_530.2903	0.1888	0.011	0.2148	0.0317	0.211	1.4427	C18:neg	Proscillaridin	C30 H42 O8	530.29	7.728	NA	S4447658	NA	0.0023	4.4118	NA	NA	4	level4	NA	NA	NA	NA
	1.029_127.0997	0.189	0.0174	0.2529	0.0317	0.2212	1.5348	C18:pos	Lq1825000	C7 H13 N O	127.1	1.029	NA	S12476	NA	0	0.1694	NA	NA	3	level4	NA	NA	NA	NA
	0.729_454.072	0.1918	0.0258	0.2616	0.0317	0.211	1.255	C18:neg	N-{[5-amino-1-(5-o-phosphonopentofuranosyl)-1h-imidazol-4-yl]carbonyl}aspartic acid	C13 H19 N4 O12 P	454.072	0.729	NA	S956	NA	-0.0017	-3.6956	NA	NA	3	level4	NA	NA	NA	NA
	8.528_385.319	0.1948	0.047	0.3027	0.0556	0.2653	1.618	C18:pos	O-pentadecanoylcarnitine	C22 H43 N O4	385.319	8.528	NA	S58827391	NA	-2e-04	-0.6036	NA	NA	1	level4	NA	NA	NA	NA
	7.333_429.236	0.2017	0.0246	0.2616	0.0317	0.211	1.4775	C18:neg	Melagatran	C22 H31 N5 O4	429.236	7.333	NA	S159822	NA	-0.0016	-3.6277	NA	NA	1	level4	NA	NA	NA	NA
	9.303_538.2946	0.2018	0.0382	0.2855	0.0317	0.2212	1.3375	C18:pos	4-deoxyphorbol 12-acetate 13-(2z,4e,6e)-deca-2,4,6-trienoate	C32 H42 O7	538.295	9.303	NA	S4444724	NA	0.0015	2.8423	NA	NA	2	level4	NA	NA	NA	NA
	6.066_428.2407	0.208	0.0182	0.2539	0.0159	0.1745	1.2646	C18:neg	Nummularine f	C23 H32 N4 O4	428.241	6.066	NA	S4444915	NA	-0.0017	-3.9237	NA	NA	1	level4	NA	NA	NA	NA
	1.691_152.0587	0.2103	0.0485	0.3067	0.0556	0.2653	1.154	C18:pos	5-nitro-o-toluidine	C7 H8 N2 O2	152.059	1.691	NA	S7166	NA	1e-04	0.6341	NA	NA	5	level4	NA	NA	NA	NA
	6.525_379.2468	0.2141	0.0279	0.2624	0.0556	0.2653	1.5488	C18:pos	Celiprolol	C20 H33 N3 O4	379.247	6.525	NA	S2563	NA	-3e-04	-0.6939	NA	NA	1	level4	NA	NA	NA	NA
	0.65_260.0198	0.2217	0.0143	0.2309	0.0159	0.1745	1.0753	C18:neg	6-o-sulfo-alpha-d-galactopyranose	C6 H12 O9 S	260.02	0.65	NA	S388504	NA	-4e-04	-1.502	NA	NA	3	level4	NA	NA	NA	NA
	9.608_327.2772	0.2253	0.015	0.2431	0.0079	0.1639	1.5201	C18:pos	N-heptadecanoylglycine	C19 H37 N O3	327.277	9.608	NA	S16409604	NA	-2e-04	-0.507	NA	NA	1	level4	NA	NA	NA	NA
	7.155_348.2299	0.2282	0.0259	0.2577	0.0317	0.2212	1.3707	C18:pos	17,21-dihydroxypregnenolone	C21 H32 O4	348.23	7.155	NA	S167253	NA	-1e-04	-0.3404	NA	93.6	20	level4	NA	NA	NA	NA
	3.338_129.0579	0.2286	0.0446	0.2969	0.0317	0.2212	1.2408	C18:pos	Leucoline	C9 H7 N	129.058	3.338	NA	S6780	NA	1e-04	0.596	NA	NA	3	level4	NA	NA	NA	NA
	8.992_110.1096	0.2316	0.0386	0.2859	0.0556	0.2653	1.1082	C18:pos	1733342	C8 H14	110.11	8.992	NA	S12451	NA	0	0.2479	NA	NA	5	level4	NA	NA	NA	NA
	6.091_318.1579	0.2328	0.0094	0.2127	0.0317	0.2212	1.3446	C18:pos	Imiprothrin	C17 H22 N2 O4	318.158	6.091	NA	S110211	NA	0	-0.0765	NA	NA	1	level4	NA	NA	NA	NA
	3.313_413.2109	0.2346	0.018	0.2529	0.0079	0.1639	1.278	C18:pos	Delanzomib	C21 H28 B N3 O5	413.211	3.313	NA	S23325665	NA	-0.0013	-3.0817	NA	NA	1	level4	NA	NA	NA	NA
	8.994_210.162	0.2387	0.0299	0.2661	0.0317	0.2212	1.1008	C18:pos	Rg5927903	C13 H22 O2	210.162	8.994	NA	S55049	NA	1e-04	0.3389	NA	NA	24	level4	NA	NA	NA	NA
	9.229_329.2565	0.2392	0.0437	0.2954	0.0556	0.2653	1.4973	C18:pos	O-(4,8-dimethylnonanoyl)carnitine	C18 H35 N O4	329.257	9.229	NA	S27471335	NA	-1e-04	-0.3992	NA	NA	2	level4	NA	NA	NA	NA
	8.995_315.2772	0.2401	0.0338	0.279	0.0556	0.2653	1.2094	C18:pos	(8e)-2-amino-8-octadecene-1,3,4-triol	C18 H37 N O3	315.277	8.995	NA	S28590759	NA	-1e-04	-0.3285	NA	NA	1	level4	NA	NA	NA	NA
	9.34_477.285	0.2417	0.0202	0.2597	0.0159	0.1745	1.2043	C18:neg	2-linoleoyl-sn-glycero-3-phosphoethanolamine	C23 H44 N O7 P	477.285	9.34	NA	S24769358	NA	-5e-04	-1.0356	NA	NA	2	level4	NA	NA	NA	NA
	8.256_489.3089	0.2429	0.0175	0.2529	0.0317	0.2212	1.2209	C18:pos	Borrelidin	C28 H43 N O6	489.309	8.256	NA	S30792064	NA	-2e-04	-0.3115	NA	NA	1	level4	NA	NA	NA	NA
	6.945_465.2259	0.2489	0.0262	0.2616	0.0317	0.211	1.2341	C18:neg	Codonocarpine	C26 H31 N3 O5	465.226	6.945	NA	S4445131	NA	-5e-04	-1.0681	NA	NA	1	level4	NA	NA	NA	NA
	1.02_71.0371	0.2564	0.013	0.2384	0.0317	0.2212	1.2494	C18:pos	6185892	C3 H5 N O	71.0371	1.02	NA	S6331	NA	0	0.5009	NA	NA	1	level4	NA	NA	NA	NA
	0.653_346.1144	0.2572	0.0116	0.2328	0.0317	0.2212	1.4068	C18:pos	5-hydroxy-n-[(6-oxo-2-piperidinyl)methyl]-2-(2,2,2-trifluoroethoxy)benzamide	C15 H17 F3 N2 O4	346.114	0.653	NA	S8648195	NA	3e-04	0.9477	NA	NA	1	level4	NA	NA	NA	NA
	0.725_246.1325	0.263	0.0192	0.2574	0.0317	0.211	1.043	C18:neg	(+)-allo-octopine	C9 H18 N4 O4	246.132	0.725	NA	S393816	NA	-3e-04	-1.351	NA	NA	3	level4	NA	NA	NA	NA
	5.577_379.1928	0.2674	0.0255	0.2577	0.0556	0.2653	1.473	C18:pos	N-{4-[(4-cycloheptyl-1-piperazinyl)sulfonyl]phenyl}acetamide	C19 H29 N3 O3 S	379.193	5.577	NA	S977178	NA	-2e-04	-0.4497	NA	NA	1	level4	NA	NA	NA	NA
	6.5_590.3104	0.2805	0.0451	0.3012	0.0556	0.2743	1.5728	C18:neg	Urobilin, (-)-	C33 H42 N4 O6	590.31	6.5	NA	S4704429	NA	0	-0.025	NA	NA	3	level4	NA	NA	NA	NA
	0.732_279.1314	0.308	0.0073	0.1892	0.0159	0.1745	1.0547	C18:neg	(2s)-3-methyl-2-({[(3s,4s,5r)-2,3,4-trihydroxy-5-(hydroxymethyl)tetrahydro-2-furanyl]methyl}amino)butanoic acid (non-preferred name)	C11 H21 N O7	279.131	0.732	NA	S35014481	NA	-4e-04	-1.3219	NA	NA	1	level4	NA	NA	NA	NA
	9.4_340.2612	0.3106	0.0248	0.2577	0.0079	0.1639	1.2542	C18:pos	Prostaglandin e1 alcohol	C20 H36 O4	340.261	9.4	NA	S4446181	NA	-2e-04	-0.5339	NA	NA	5	level4	NA	NA	NA	NA
	7.672_396.1969	0.3119	0.0249	0.2616	0.0952	0.3409	2.1835	C18:neg	20-oxopregn-5-en-3-yl hydrogen sulfate	C21 H32 O5 S	396.197	7.672	NA	S17216005	NA	-2e-04	-0.3881	NA	NA	2	level4	NA	NA	NA	NA
	6.675_229.1678	0.3285	0.0477	0.3038	0.0556	0.2653	1.143	C18:pos	1872050	C12 H23 N O3	229.168	6.675	NA	S1361783	NA	1e-04	0.2231	NA	NA	1	level4	NA	NA	NA	NA
	3.249_238.0839	0.3366	0.0324	0.2769	0.0952	0.3409	1.5504	C18:neg	(e)-3,4,5-trimethoxycinnamic acid	C12 H14 O5	238.084	3.249	NA	S642910	NA	-2e-04	-1.0403	NA	NA	7	level4	NA	NA	NA	NA
	1.529_177.0459	0.3563	0.0129	0.2234	0.0317	0.211	1.017	C18:neg	Fmet	C6 H11 N O3 S	177.046	1.529	NA	S388809	NA	0	-0.121	NA	NA	7	level4	NA	NA	NA	NA
	8.888_174.1409	0.3662	0.0415	0.2899	0.0317	0.2212	1.0475	C18:pos	Ionene	C13 H18	174.141	8.888	NA	S61372	NA	1e-04	0.4513	NA	NA	4	level4	NA	NA	NA	NA
	8.708_284.2351	0.3706	0.0087	0.2108	0.0079	0.1639	1.0862	C18:pos	16-heptadecyne-1,2,4-triol	C17 H32 O3	284.235	8.708	NA	S2283375	NA	-1e-04	-0.1983	NA	NA	9	level4	NA	NA	NA	NA
	6.721_186.1257	0.3763	0.0125	0.2361	0.0317	0.2212	1.1139	C18:pos	Queen bee acid	C10 H18 O3	186.126	6.721	NA	S4472163	NA	1e-04	0.5899	NA	NA	32	level4	NA	NA	NA	NA
Metabolites with class information decreased in frail older adults	0.743_213.0632	2.0952	0.0255	0.2577	0.0079	0.1639	1.0042	C18:pos	Droxidopa	C9 H11 N O5	213.063	0.743	NA	S83927	HMDB0015627	-6e-04	-2.5839	NA	NA	3	level4	Organic acids and derivatives	Carboxylic acids and derivatives	Amino acids, peptides, and analogues	Amino acids, peptides, and analogues
	0.717_276.1318	2.3938	0.0259	0.2577	0.0317	0.2212	1.0401	C18:pos	L-saccharopine	C11 H20 N2 O6	276.132	0.717	C00449	MReference-479	HMDB0000279	-3e-04	-1.1397	NA	72	2	level2	Organic acids and derivatives	Carboxylic acids and derivatives	Amino acids, peptides, and analogues	Amino acids, peptides, and analogues
	0.7_224.0795	2.7955	0.0277	0.2621	0.0317	0.2212	1.0841	C18:pos	L-3-hydroxykynurenine	C10 H12 N2 O4	224.079	0.7	C03227	S11318	HMDB0011631	-2e-04	-0.9222	NA	NA	6	level4	Organic oxygen compounds	Organooxygen compounds	Carbonyl compounds	Carbonyl compounds
	5.772_188.105	2.872	0.0368	0.2841	0.0556	0.2653	1.0762	C18:pos	Azelaic acid	C9 H16 O4	188.105	5.772	C08261	BGI162	HMDB0000784	1e-04	0.5253	96.9	NA	11	level1	FA Fatty acyls	FA01 Fatty Acids and Conjugates	FA0117 Dicarboxylic acids	Fatty acyls[FA]
	1.727_252.0856	2.8877	0.0368	0.2876	0.0556	0.2743	1.0406	C18:neg	2'-deoxyinosine	C10 H12 N4 O4	252.086	1.727	C05512	MReference-1187	HMDB0000071	-3e-04	-1.1044	NA	87.8	3	level2	Nucleosides, nucleotides, and analogues	Purine nucleosides	Purine 2'-deoxyribonucleosides	Purines and derivatives
	0.719_332.1583	3.0076	0.0094	0.2124	0.0079	0.1639	1.2224	C18:pos	Spectinomycin	C14 H24 N2 O7	332.158	0.719	C02078	S14785	HMDB0015055	0	-0.0207	NA	NA	1	level4	Organoheterocyclic compounds	Dioxanes	1,4-dioxanes	1,4-dioxanes
	0.748_241.095	3.0189	0.0077	0.2043	0.0079	0.1639	1.0635	C18:pos	Methocarbamol	C11 H15 N O5	241.095	0.748	NA	S3964	HMDB0014567	0	-0.1382	NA	NA	1	level4	Benzenoids	Phenol ethers	Anisoles	Benzene and derivatives
	9.914_326.1913	3.0957	0.0417	0.3003	0.0952	0.3409	1.0077	C18:neg	2-dodecylbenzenesulfonic acid	C18 H30 O3 S	326.191	9.914	NA	S23761	HMDB0031031	-3e-04	-0.8637	NA	NA	2	level4	Benzenoids	Benzene and substituted derivatives	Benzenesulfonic acids and derivatives	Benzene and derivatives
	5.987_592.3255	3.1949	0.0273	0.2607	0.1508	0.3807	2.7095	C18:pos	Urobilinogen	C33 H44 N4 O6	592.326	5.987	C05791	S24980	HMDB0004158	-6e-04	-0.9763	NA	NA	1	level4	Organoheterocyclic compounds	Tetrapyrroles and derivatives	Bilirubins	Bilirubins
	0.72_321.1423	3.2014	0.044	0.2956	0.0952	0.3188	1.2884	C18:pos	Famciclovir	C14 H19 N5 O4	321.142	0.72	NA	S3207	HMDB0014570	-0.0014	-4.4979	NA	NA	1	level4	Organoheterocyclic compounds	Imidazopyrimidines	Purines and purine derivatives	Purines and derivatives
	0.732_212.1161	3.2791	0.0134	0.2395	0.0317	0.2212	1.1258	C18:pos	Butabarbital	C10 H16 N2 O3	212.116	0.732	C07827	S2385	HMDB0014382	0	-0.2211	NA	NA	3	level4	Organoheterocyclic compounds	Diazines	Pyrimidines and pyrimidine derivatives	Pyrimidines and pyrimidine derivatives
	5.044_196.1101	3.3333	0.0284	0.2634	0.0317	0.2212	1.3674	C18:pos	Hexyl 2-furoate	C11 H16 O3	196.11	5.044	NA	S55834	HMDB0037725	2e-04	0.773	NA	NA	4	level4	Organoheterocyclic compounds	Furans	Furoic acid and derivatives	Furoic acid and derivatives
	5.315_280.1099	3.5183	0.0387	0.286	0.0952	0.3188	1.9772	C18:pos	Phenprocoumon	C18 H16 O3	280.11	5.315	NA	S10441592	HMDB0015081	0	-0.1567	NA	48	8	level4	Phenylpropanoids and polyketides	Coumarins and derivatives	Hydroxycoumarins	Coumarins and derivatives
	1.724_268.0804	3.6189	0.0462	0.3028	0.0079	0.1709	1.3909	C18:neg	Inosine	C10 H12 N4 O5	268.08	1.724	C00294	BGI328	HMDB0000195	-4e-04	-1.4001	42.5	NA	9	level3	Nucleosides, nucleotides, and analogues	Purine nucleosides	null	Purines and derivatives
	4.652_302.1379	3.6316	0.0018	0.1437	0.0079	0.1639	1.0976	C18:pos	Histidylphenylalanine	C15 H18 N4 O3	302.138	4.652	NA	S3664633	HMDB0028892	0	0.017	NA	NA	3	level4	Organic acids and derivatives	Carboxylic acids and derivatives	Amino acids, peptides, and analogues	Amino acids, peptides, and analogues
	5.024_138.0682	3.6525	0.0139	0.2397	0.0159	0.1766	1.3161	C18:pos	Tyrosol	C8 H10 O2	138.068	5.024	C06044	S9964	HMDB0004284	1e-04	0.714	NA	NA	22	level4	Benzenoids	Phenols	Tyrosols and derivatives	Phenols and derivatives
	3.315_237.0638	3.7642	0.0074	0.2031	0.0159	0.1766	1.3123	C18:pos	N-benzoylaspartic acid	C11 H11 N O5	237.064	3.315	NA	S86355	HMDB0034251	0	0.1562	NA	35.3	2	level4	Organic acids and derivatives	Carboxylic acids and derivatives	Amino acids, peptides, and analogues	Amino acids, peptides, and analogues
	10.127_218.1672	3.8147	0.0198	0.2529	0.0317	0.2212	1.4627	C18:pos	Nootkatone	C15 H22 O	218.167	10.127	C17914	MReference-842	HMDB0013687	1e-04	0.4174	NA	72.4	49	level2	Lipids and lipid-like molecules	Prenol lipids	Sesquiterpenoids	Terpenoids
	2.959_122.0369	3.9987	0.0317	0.2709	0.0556	0.2653	1.3062	C18:pos	Benzoic acid	C7 H6 O2	122.037	2.959	C00180	S238	HMDB0001870	1e-04	0.8434	NA	NA	6	level4	Benzenoids	Benzene and substituted derivatives	Benzoic acids and derivatives	Benzene and derivatives
	1.633_126.0429	4.026	0.0206	0.2597	0.0159	0.1745	1.2312	C18:neg	Imidazoleacetic acid	C5 H6 N2 O2	126.043	1.633	C02835	MReference-442	HMDB0002024	0	0.1214	NA	74.7	3	level2	Organoheterocyclic compounds	Azoles	Imidazoles	Imidazoles
	3.692_166.063	4.2562	0.0467	0.3032	0.0556	0.2743	1.3176	C18:neg	3-(2-hydroxyphenyl)propanoate	C9 H10 O3	166.063	3.692	C01198	BGI78	HMDB0033752	0	-0.28	88.2	72.8	44	level1	Phenylpropanoids and polyketides	Phenylpropanoic acids	null	Phenylpropanoic acids
	3.848_246.1464	4.6323	0.0059	0.1727	0.0079	0.1709	1.3453	C18:neg	Dibutyl malate	C12 H22 O5	246.146	3.848	NA	S86081	HMDB0031696	-3e-04	-1.4166	NA	NA	2	level4	Organic acids and derivatives	Hydroxy acids and derivatives	Beta hydroxy acids and derivatives	Organic acids
	10.488_430.381	4.9826	0.0212	0.2529	0.0556	0.2653	1.507	C18:pos	D-α-tocopherol	C29 H50 O2	430.381	10.488	C02477	MReference-328	HMDB0001893	-1e-04	-0.1685	24	36.1	7	level3	Lipids and lipid-like molecules	Prenol lipids	Quinone and hydroquinone lipids	Quinone
	0.744_231.0743	5.002	0.0071	0.2	0.0079	0.1639	1.4585	C18:pos	N2-succinyl-l-glutamic acid 5-semialdehyde	C9 H13 N O6	231.074	0.744	C05932	S389690	HMDB0001180	0	-0.1645	NA	NA	2	level4	Organic acids and derivatives	Carboxylic acids and derivatives	Amino acids, peptides, and analogues	Amino acids, peptides, and analogues
	0.712_205.1312	5.035	0.0107	0.2137	0.0317	0.211	1.3736	C18:neg	Panthenol	C9 H19 N O4	205.131	0.712	C05944	S4516	HMDB0004231	-2e-04	-0.8599	NA	NA	2	level4	Organic oxygen compounds	Organooxygen compounds	Alcohols and polyols	Alcohols
	6.345_412.1132	5.4644	0.0237	0.2616	0.0556	0.2743	1.7635	C18:neg	Ziprasidone	C21 H21 Cl N4 O S	412.113	6.345	C07568	S54841	HMDB0014391	7e-04	1.7144	NA	NA	1	level4	Organoheterocyclic compounds	Diazinanes	Piperazines	Piperazines
	0.74_159.1259	5.6691	0.0303	0.2661	0.0159	0.1766	1.9463	C18:pos	Pregabalin	C8 H17 N O2	159.126	0.74	NA	S4589156	HMDB0014375	-1e-04	-0.4363	NA	NA	3	level4	Organic acids and derivatives	Carboxylic acids and derivatives	Amino acids, peptides, and analogues	Amino acids, peptides, and analogues
	5.256_430.1264	6.4819	0.0212	0.2529	0.0317	0.2212	1.1966	C18:pos	Ononin	C22 H22 O9	430.126	5.256	C10509	S391135	HMDB0033987	0	-0.0516	NA	NA	2	level4	Phenylpropanoids and polyketides	Isoflavonoids	Isoflavonoid O-glycosides	Flavonoids
	7.723_291.1831	7.2912	0.0123	0.2217	0.0159	0.1745	1.3355	C18:neg	Cyclopentolate	C17 H25 N O3	291.183	7.723	C06932	S2802	HMDB0015114	-3e-04	-1.0432	NA	NA	8	level4	Benzenoids	Benzene and substituted derivatives	null	Benzene and derivatives
	6.08_356.1205	7.7664	0	0.0013	0.0079	0.1639	1.6945	C18:pos	Pioglitazone	C19 H20 N2 O3 S	356.12	6.08	C07675	S4663	HMDB0015264	0.001	2.8273	NA	NA	2	level4	Benzenoids	Phenol ethers	null	Benzene and derivatives
	5.001_277.2042	8.1579	0.008	0.2063	0.0079	0.1639	1.6903	C18:pos	Venlafaxine	C17 H27 N O2	277.204	5.001	C07187	S5454	HMDB0005016	0	0.1125	NA	NA	3	level4	Benzenoids	Phenol ethers	Anisoles	Benzene and derivatives
	6.083_284.0684	8.1963	0.0306	0.267	0.0159	0.1766	1.1013	C18:pos	Glycitein	C16 H12 O5	284.068	6.083	C14536	MReference-428	HMDB0005781	0	-0.1312	NA	93.1	38	level2	Phenylpropanoids and polyketides	Isoflavonoids	Isoflav-2-enes	Flavonoids
	6.216_473.2638	8.3887	0.0287	0.2642	0.0952	0.3188	1.5672	C18:pos	Ximelagatran	C24 H35 N5 O5	473.264	6.216	NA	S7848559	HMDB0015603	-1e-04	-0.1139	NA	NA	1	level4	Organic acids and derivatives	Carboxylic acids and derivatives	Amino acids, peptides, and analogues	Amino acids, peptides, and analogues
	7.417_302.2093	9.4135	0.0005	0.1106	0.0079	0.1639	1.8223	C18:pos	Emedastine	C17 H26 N4 O	302.209	7.417	C07785	S3106	HMDB0015216	-0.0014	-4.5828	NA	NA	3	level4	Organoheterocyclic compounds	Benzimidazoles	null	Imidazole and derivatives
	6.392_202.1206	9.4959	0.0139	0.2397	0.0079	0.1639	1.5651	C18:pos	Sebacic acid	C10 H18 O4	202.121	6.392	C08277	MReference-916	HMDB0000792	1e-04	0.3393	NA	81.2	9	level2	Lipids and lipid-like molecules	Fatty Acyls	Fatty acids and conjugates	Fatty acyls[FA]
	5.423_245.1049	9.9732	0.0481	0.3094	0.0556	0.2743	1.5432	C18:neg	N-phenylacetyl pyroglutamic acid	C14 H15 N O3	245.105	5.423	NA	S30778480	HMDB0059782	-3e-04	-1.3735	NA	NA	1	level4	Benzenoids	Benzene and substituted derivatives	Phenylacetamides	Benzene and derivatives
	6.388_219.1472	10.017	0.0156	0.2451	0.0079	0.1639	1.5519	C18:pos	Miglustat	C10 H21 N O4	219.147	6.388	NA	S46764	HMDB0014563	1e-04	0.5606	87	NA	1	level4	Organoheterocyclic compounds	Piperidines	null	Piperidines
	5.936_292.1784	10.5252	0.0065	0.1804	0.0159	0.1745	1.7934	C18:neg	Carteolol	C16 H24 N2 O3	292.178	5.936	C06874	S2485	HMDB0014662	-3e-04	-0.9584	NA	NA	1	level4	Organoheterocyclic compounds	Quinolines and derivatives	Hydroquinolines	Hydroquinolines
	0.957_172.0848	11.3299	0.014	0.2397	0.0079	0.1639	1.7211	C18:pos	Glycylproline	C7 H12 N2 O3	172.085	0.957	NA	MReference-432	HMDB0000721	0	-0.0294	52.1	45	2	level3	Organic acids and derivatives	Carboxylic acids and derivatives	Amino acids, peptides, and analogues	Amino acids, peptides, and analogues
	5.299_211.0845	12.2224	0.001	0.1297	0.0079	0.1639	1.7871	C18:pos	3-methoxytyrosine	C10 H13 N O4	211.084	5.299	NA	BGI102	HMDB0001434	1e-04	0.2562	28.8	NA	6	level3	Organic acids and derivatives	Carboxylic acids and derivatives	Amino acids, peptides, and analogues	Amino acids, peptides, and analogues
	4.983_161.0476	13.3142	0.0042	0.1545	0.0159	0.1745	1.8847	C18:neg	Indole-2-carboxylic acid	C9 H7 N O2	161.048	4.983	NA	MReference-1302	HMDB0002285	0	-0.2255	NA	71.5	8	level2	Organoheterocyclic compounds	Indoles and derivatives	Indolecarboxylic acids and derivatives	Indole and derivatives
	6.253_398.2203	14.0598	0.036	0.2876	0.0317	0.211	1.7691	C18:neg	Mitragynine	C23 H30 N2 O4	398.22	6.253	C09226	S2298865	HMDB0041933	-3e-04	-0.671	NA	NA	4	level4	Alkaloids and derivatives	Corynanthean-type alkaloids	null	Alkaloids and derivatives
	4.843_194.0941	14.9386	0.0107	0.2137	0.0159	0.1745	1.8211	C18:neg	Butylparaben	C11 H14 O3	194.094	4.843	D01420	MReference-2866	HMDB0032575	-2e-04	-0.8178	NA	61.5	38	level2	Benzenoids	Benzene and substituted derivatives	Benzoic acids and derivatives	Benzene and derivatives
	4.921_305.1263	15.0227	0.0059	0.1929	0.0079	0.1639	1.5691	C18:pos	Zaleplon	C17 H15 N5 O	305.126	4.921	C07484	S5517	HMDB0015097	-0.0013	-4.3612	NA	NA	2	level4	Organoheterocyclic compounds	Diazines	Pyrimidines and pyrimidine derivatives	Pyrimidines and pyrimidine derivatives
	1.442_141.0904	15.6144	0.0249	0.2577	0.0317	0.2212	1.7896	C18:pos	L-histidinol	C6 H11 N3 O	141.09	1.442	C00860	MReference-475	HMDB0003431	2e-04	1.1577	37.5	49.5	1	level3	Organic nitrogen compounds	Organonitrogen compounds	Amines	Amines
	5.171_630.3457	16.9462	0.0074	0.2028	0.0159	0.1766	1.954	C18:pos	Remikiren	C33 H50 N4 O6 S	630.346	5.171	C07465	S4884377	HMDB0014357	6e-04	0.9616	NA	NA	2	level4	Organic acids and derivatives	Carboxylic acids and derivatives	Amino acids, peptides, and analogues	Amino acids, peptides, and analogues
	11.102_384.339	17.2834	0.0142	0.2397	0.0159	0.1766	1.6777	C18:pos	Cholest-4-en-3-one	C27 H44 O	384.339	11.102	C00599	MReference-231	HMDB0000921	-2e-04	-0.4422	72.4	96.1	28	level2	Lipids and lipid-like molecules	Steroids and steroid derivatives	Cholestane steroids	Steroids and derivatives
	5.859_230.1515	19.6145	0.0088	0.2	0.0079	0.1709	1.8673	C18:neg	Dodecanedioic acid	C12 H22 O4	230.151	5.859	C02678	MReference-1182	HMDB0000623	-3e-04	-1.4089	NA	93	5	level2	Lipids and lipid-like molecules	Fatty Acyls	Fatty acids and conjugates	Fatty acyls[FA]
	4.422_157.1104	20.4646	0.0044	0.1815	0.0159	0.1766	1.9794	C18:pos	Tranexamic acid	C8 H15 N O2	157.11	4.422	C12535	S10482000	HMDB0014447	1e-04	0.9352	NA	NA	6	level4	Organic acids and derivatives	Carboxylic acids and derivatives	Amino acids, peptides, and analogues	Amino acids, peptides, and analogues
	4.966_185.1053	21.5731	0.0018	0.1437	0.0079	0.1639	2.0621	C18:pos	Ecgonine	C9 H15 N O3	185.105	4.966	C10858	MReference-2066	HMDB0006548	1e-04	0.768	NA	73.3	8	level2	Alkaloids and derivatives	Tropane alkaloids	null	Alkaloids and derivatives
	6.837_246.1729	21.7188	0.0253	0.2577	0.0556	0.2653	1.7449	C18:pos	Mepivacaine	C15 H22 N2 O	246.173	6.837	C07528	S3922	HMDB0015096	-3e-04	-1.3999	NA	NA	8	level4	Organoheterocyclic compounds	Piperidines	Piperidinecarboxylic acids and derivatives	Piperidinecarboxylic acids and derivatives
	5.64_258.0892	23.6188	0.0116	0.2323	0.0079	0.1639	1.8271	C18:pos	Yangonin	C15 H14 O4	258.089	5.64	C09980	MReference-5539	HMDB0034144	0	0.0765	NA	41.6	51	level3	Phenylpropanoids and polyketides	Kavalactones	null	Polyketides[PK]
	1.632_152.0473	26.8503	0.0422	0.3007	0.1508	0.4108	1.7944	C18:neg	3-hydroxyphenylacetic acid	C8 H8 O3	152.047	1.632	C05593	MReference-202	HMDB0000440	-1e-04	-0.4767	26.4	44.5	37	level3	Benzenoids	Phenols	1-hydroxy-4-unsubstituted benzenoids	Phenols and derivatives
	1.726_137.0841	31.5882	0.0019	0.1268	0.0079	0.1709	2.0674	C18:neg	Tyramine	C8 H11 N O	137.084	1.726	C00483	S5408	HMDB0000306	0	0.0743	NA	NA	12	level4	Benzenoids	Benzene and substituted derivatives	Phenethylamines	Amines and derivatives
	5.946_260.1884	34.7999	0.0004	0.0762	0.0079	0.1709	2.1439	C18:neg	Oxymetazoline	C16 H24 N2 O	260.188	5.946	C07363	S4475	HMDB0015070	-4e-04	-1.6743	NA	NA	2	level4	Benzenoids	Benzene and substituted derivatives	Xylenes	Benzene and derivatives
	4.275_150.068	35.4199	0.0008	0.0854	0.0079	0.1709	2.1827	C18:neg	3,4-dimethylbenzoic acid	C9 H10 O2	150.068	4.275	NA	MReference-2597	HMDB0002237	-1e-04	-0.6192	NA	59.2	35	level3	Benzenoids	Benzene and substituted derivatives	Benzoic acids and derivatives	Benzene and derivatives
	5.059_330.1466	48.6123	0.023	0.2616	0.0159	0.1745	1.9724	C18:neg	Gibberellin a7	C19 H22 O5	330.147	5.059	C11867	MReference-1286	NA	-2e-04	-0.4997	NA	74.6	19	level2	Terpenoids	Diterpenoids (C20)	Gibberellins	Terpenoids
	2.75_504.2048	51.925	0.0238	0.2616	0.0317	0.211	1.8804	C18:neg	Chlorhexidine	C22 H30 Cl2 N10	504.205	2.75	C06902	S2612	HMDB0015016	0.0016	3.1096	NA	NA	1	level4	Benzenoids	Benzene and substituted derivatives	Halobenzenes	Benzene and derivatives
	6.844_398.2204	59.2805	0.0085	0.2096	0.0317	0.2212	2.1481	C18:pos	Mitragynine	C23 H30 N2 O4	398.22	6.844	C09226	MReference-2388	HMDB0041933	-2e-04	-0.443	NA	37.8	4	level3	Alkaloids and derivatives	Corynanthean-type alkaloids	null	Alkaloids and derivatives
	3.651_274.0507	65.1237	0.0328	0.2769	0.0159	0.1745	1.571	C18:neg	4-hydroxy-5-(phenyl)-valeric acid-o-sulphate	C11 H14 O6 S	274.051	3.651	NA	S35031668	HMDB0059981	-4e-04	-1.4799	NA	NA	7	level4	Benzenoids	Benzene and substituted derivatives	null	Benzene and derivatives
	7.099_268.0732	65.322	0.0456	0.3012	0.0159	0.1745	1.6519	C18:neg	Formononetin	C16 H12 O4	268.073	7.099	C00858	MReference-426	HMDB0005808	-4e-04	-1.412	NA	96.5	19	level2	Phenylpropanoids and polyketides	Isoflavonoids	O-methylated isoflavonoids	Flavonoids
	1.631_108.0575	77.8337	0.0015	0.1155	0.0079	0.1709	2.341	C18:neg	4-methylphenol	C7 H8 O	108.058	1.631	C01468	MReference-3199	HMDB0001858	0	0.2101	NA	82	5	level2	Benzenoids	Phenols	Cresols	Phenols and derivatives
	5.925_228.042	81.1697	0.0012	0.1021	0.0079	0.1709	2.3861	C18:neg	Euxanthone	C13 H8 O4	228.042	5.925	C10061	S4444950	HMDB0030724	-2e-04	-0.9814	NA	NA	6	level4	Organoheterocyclic compounds	Benzopyrans	1-benzopyrans	1-benzopyrans
	5.814_336.2047	95.1778	0.0003	0.0693	0.0079	0.1709	2.5007	C18:neg	Acebutolol	C18 H28 N2 O4	336.205	5.814	C06803	S1901	HMDB0015324	-2e-04	-0.5735	NA	NA	1	level4	Organic oxygen compounds	Organooxygen compounds	Carbonyl compounds	Carbonyl compounds
	6.676_594.3418	97.7056	0.0016	0.1186	0.0159	0.1745	2.5208	C18:neg	Stercobilin	C33 H46 N4 O6	594.342	6.676	C05793	MReference-631	HMDB0240259	0	0.0621	NA	86.2	1	level2	Organoheterocyclic compounds	Tetrapyrroles and derivatives	Bilirubins	Bilirubins
	1.589_195.0897	100.163	0.0296	0.2656	0.0079	0.1639	1.918	C18:pos	N-acetyldopamine	C10 H13 N O3	195.09	1.589	NA	MReference-401	HMDB0041943	2e-04	0.858	NA	42.5	9	level3	Benzenoids	Phenols	Benzenediols	Phenols and derivatives
	5.51_312.0997	279.003	0.0041	0.1774	0.0079	0.1639	2.4886	C18:pos	4',5,7-trimethoxyflavone	C18 H16 O5	312.1	5.51	NA	S72029	HMDB0030842	-1e-04	-0.3026	NA	NA	15	level4	Phenylpropanoids and polyketides	Flavonoids	O-methylated flavonoids	Flavonoids
Metabolites without class information decreased in frail older adults	5.785_454.2578	1.8975	0.0442	0.2957	0.0952	0.3188	1.915	C18:pos	Rhodojaponin iv	C24 H38 O8	454.258	5.785	NA	S390620	NA	0.0012	2.5687	NA	NA	3	level4	NA	NA	NA	NA
	0.735_200.0796	2.0717	0.0253	0.2577	0.0159	0.1766	1.0097	C18:pos	Alanylclavam	C8 H12 N2 O4	200.08	0.735	NA	S168852	NA	-1e-04	-0.5593	NA	NA	2	level4	NA	NA	NA	NA
	0.719_217.1064	2.2785	0.0499	0.3088	0.0556	0.2653	1.0079	C18:pos	N-acetyl-l-citrulline	C8 H15 N3 O4	217.106	0.719	NA	S571213	NA	2e-04	0.7405	NA	NA	6	level4	NA	NA	NA	NA
	0.738_245.1011	2.2846	0.0239	0.2536	0.0079	0.1639	1.0327	C18:pos	Asparaginyl-4-hydroxyproline	C9 H15 N3 O5	245.101	0.738	NA	S35032789	NA	-1e-04	-0.3	NA	NA	2	level4	NA	NA	NA	NA
	5.238_317.1739	2.4302	0.0415	0.2899	0.0952	0.3188	1.5981	C18:pos	Leucyltryptophan	C17 H23 N3 O3	317.174	5.238	NA	S291664	NA	0	-0.0767	NA	NA	4	level4	NA	NA	NA	NA
	5.045_241.1678	2.6278	0.0498	0.3088	0.0952	0.3188	1.0978	C18:pos	Valeroidine	C13 H23 N O3	241.168	5.045	NA	S391313	NA	0	0.1015	NA	NA	2	level4	NA	NA	NA	NA
	5.87_261.1576	2.6354	0.0232	0.2536	0.0317	0.2212	1.1423	C18:pos	3-hydroxy-3-[(3-methylbutanoyl)oxy]-4-(trimethylammonio)butanoate	C12 H23 N O5	261.158	5.87	NA	S35797888	NA	0	0.0331	NA	NA	1	level4	NA	NA	NA	NA
	5.249_319.1783	2.6552	0.0353	0.2815	0.1508	0.3807	1.7339	C18:pos	Coronatine	C18 H25 N O4	319.178	5.249	NA	S82784	NA	-1e-04	-0.1827	NA	NA	1	level4	NA	NA	NA	NA
	4.181_243.0896	2.6655	0.0254	0.2577	0.0317	0.2212	1.1597	C18:pos	Alonimid	C14 H13 N O3	243.09	4.181	NA	S16932	NA	1e-04	0.2771	NA	37	1	level4	NA	NA	NA	NA
	7.36_470.1254	2.8398	0.0017	0.1437	0.0079	0.1639	1.061	C18:pos	10-butyryl-5-hydroxy-4-(3-hydroxypropyl)-8,8-dimethyl-2-oxo-7,8-dihydro-2h,6h-pyrano[3,2-g]chromen-7-yl hydrogen sulfate	C21 H26 O10 S	470.125	7.36	NA	S74852754	NA	7e-04	1.4693	NA	NA	8	level4	NA	NA	NA	NA
	5.79_181.1105	2.9968	0.0078	0.2043	0.0159	0.1766	1.2085	C18:pos	3,4-dimethoxyphenethylamine	C10 H15 N O2	181.111	5.79	NA	S8114	NA	2e-04	1.1709	NA	NA	11	level4	NA	NA	NA	NA
	5.314_361.1888	3.0082	0.0354	0.2815	0.0556	0.2653	1.4904	C18:pos	Carbocromen	C20 H27 N O5	361.189	5.314	NA	S12084	NA	-1e-04	-0.2588	NA	NA	3	level4	NA	NA	NA	NA
	7.328_328.1884	3.0352	0.0367	0.2876	0.0952	0.3409	1.0426	C18:neg	7-hydroxy-1-methyl-n-(9-methyl-9-azabicyclo[3.3.1]non-3-yl)-1h-indazole-3-carboxamide	C18 H24 N4 O2	328.188	7.328	NA	S24649857	NA	-0.0015	-4.6542	NA	NA	2	level4	NA	NA	NA	NA
	9.566_250.1934	3.0646	0.0161	0.2472	0.0159	0.1766	1.1039	C18:pos	4-tert-octylphenol monoethoxylate	C16 H26 O2	250.193	9.566	NA	S5388	NA	1e-04	0.2697	NA	NA	13	level4	NA	NA	NA	NA
	0.748_185.0798	3.1332	0.0047	0.1852	0.0079	0.1639	1.0374	C18:pos	Secnidazole	C7 H11 N3 O3	185.08	0.748	NA	S64839	NA	-2e-04	-1.1176	NA	NA	2	level4	NA	NA	NA	NA
	7.605_510.3186	3.3016	0.0429	0.3012	0.0556	0.2743	1.0121	C18:neg	(7r)-4-hydroxy-n,n,n-trimethyl-7-(octanoyloxy)-10-oxo-3,5,9-trioxa-4-phosphaheptadecan-1-aminium 4-oxide	C24 H49 N O8 P	510.319	7.605	NA	S4473241	NA	-0.001	-1.9695	NA	NA	1	level4	NA	NA	NA	NA
	3.061_260.1256	3.3044	0.0158	0.2412	0.0556	0.2743	1.0688	C18:neg	Yk6000000	C12 H20 O6	260.126	3.061	NA	S8433	NA	-4e-04	-1.5182	NA	NA	1	level4	NA	NA	NA	NA
	0.737_377.1676	3.3328	0.0125	0.2361	0.0079	0.1639	1.1326	C18:pos	Talarozole	C21 H23 N5 S	377.168	0.737	NA	S7975653	NA	2e-04	0.5923	NA	NA	1	level4	NA	NA	NA	NA
	0.726_141.0901	3.3369	0.0285	0.2687	0.0317	0.211	1.0701	C18:neg	Histidinol	C6 H11 N3 O	141.09	0.726	NA	S144886	NA	-1e-04	-0.4594	NA	NA	1	level4	NA	NA	NA	NA
	5.956_242.1519	3.3638	0.0304	0.2661	0.0556	0.2653	1.2795	C18:pos	5-octyl-2-oxotetrahydro-3-furancarboxylic acid	C13 H22 O4	242.152	5.956	NA	S35013298	NA	1e-04	0.2354	NA	NA	2	level4	NA	NA	NA	NA
	4.731_235.0845	3.3841	0.018	0.2529	0.0159	0.1766	1.059	C18:pos	1581740	C12 H13 N O4	235.084	4.731	NA	S26043	NA	0	0.106	NA	NA	1	level4	NA	NA	NA	NA
	9.591_500.3865	3.3996	0.007	0.2	0.0159	0.1766	1.2395	C18:pos	(3beta)-7,11-dioxolanostan-3-yl acetate	C32 H52 O4	500.387	9.591	NA	S211830	NA	-1e-04	-0.201	NA	NA	1	level4	NA	NA	NA	NA
	4.873_203.1172	3.4267	0.042	0.2913	0.0317	0.2212	1.366	C18:pos	Enadenine	C10 H13 N5	203.117	4.873	NA	S83222	NA	1e-04	0.5907	NA	NA	2	level4	NA	NA	NA	NA
	0.729_195.0525	3.4829	0.032	0.2718	0.0556	0.2653	1.1739	C18:pos	2-((4-nitrophenoxy)methyl)oxirane	C9 H9 N O4	195.053	0.729	NA	S20045	NA	-6e-04	-3.1778	NA	NA	14	level4	NA	NA	NA	NA
	9.762_465.285	3.4929	0.0453	0.3012	0.0317	0.211	1.2071	C18:neg	Lysophosphatidylcholine 14:1(9z)/0:0	C22 H44 N O7 P	465.285	9.762	NA	S24766524	NA	-5e-04	-1.1351	NA	NA	1	level4	NA	NA	NA	NA
	1.709_356.1119	3.5282	0.036	0.2876	0.0159	0.1745	1.3722	C18:neg	Gentiopicrin	C16 H20 O9	356.112	1.709	NA	S80043	NA	0.0011	3.1686	NA	NA	4	level4	NA	NA	NA	NA
	0.702_203.0905	3.5341	0.0232	0.2536	0.0159	0.1766	1.1882	C18:pos	Glycylglutamine	C7 H13 N3 O4	203.09	0.702	NA	S519616	NA	-1e-04	-0.3036	NA	NA	6	level4	NA	NA	NA	NA
	9.469_226.2295	3.536	0.0368	0.2876	0.0556	0.2743	1.2387	C18:neg	3724	C15 H30 O	226.23	9.469	NA	S55242	NA	-2e-04	-0.7741	NA	NA	4	level4	NA	NA	NA	NA
	0.734_268.0804	3.5623	0.0085	0.198	0.0079	0.1709	1.3526	C18:neg	4687	C10 H12 N4 O5	268.08	0.734	NA	S5799	NA	-4e-04	-1.4799	NA	NA	9	level4	NA	NA	NA	NA
	8.077_410.2432	3.5991	0.0486	0.3069	0.0159	0.1766	1.3048	C18:pos	1-palmitoyl lysophosphatidic acid	C19 H39 O7 P	410.243	8.077	NA	S80836	NA	-1e-04	-0.2441	NA	NA	4	level4	NA	NA	NA	NA
	5.315_333.1575	3.7565	0.0286	0.2634	0.0556	0.2653	2.1211	C18:pos	Seneciphylline	C18 H23 N O5	333.158	5.315	NA	S4445064	NA	-1e-04	-0.3411	NA	NA	3	level4	NA	NA	NA	NA
	8.814_276.209	3.7856	0.0432	0.295	0.0556	0.2653	1.1255	C18:pos	(e)-parinaric acid	C18 H28 O2	276.209	8.814	NA	S4445965	NA	1e-04	0.3823	NA	NA	62	level4	NA	NA	NA	NA
	9.986_592.2683	3.8019	0.0427	0.2932	0.0556	0.2653	1.0007	C18:pos	Pheophorbide a	C35 H36 N4 O5	592.268	9.986	NA	S10343120	NA	-3e-04	-0.4734	NA	NA	3	level4	NA	NA	NA	NA
	9.866_494.3002	3.8159	0.0227	0.2616	0.0317	0.211	1.1469	C18:neg	(2r)-1-(octanoyloxy)-3-(phosphonooxy)-2-propanyl 11-methyldodecanoate	C24 H47 O8 P	494.3	9.866	NA	S74877424	NA	-7e-04	-1.3746	NA	NA	3	level4	NA	NA	NA	NA
	5.242_273.0997	3.8402	0.0003	0.0693	0.0079	0.1709	1.2387	C18:neg	Thyronine	C15 H15 N O4	273.1	5.242	NA	S92619	NA	-4e-04	-1.3695	NA	NA	3	level4	NA	NA	NA	NA
	0.742_290.0399	3.8659	0.0166	0.2508	0.0317	0.2212	1.1529	C18:pos	Sultiame	C10 H14 N2 O4 S2	290.04	0.742	NA	S5163	NA	4e-04	1.5301	NA	NA	1	level4	NA	NA	NA	NA
	10.156_493.3161	3.9407	0.0202	0.2597	0.0159	0.1745	1.2552	C18:neg	1-[(9z)-hexadecenoyl]-sn-glycero-3-phosphocholine	C24 H48 N O7 P	493.316	10.156	NA	S24766525	NA	-7e-04	-1.4969	NA	NA	1	level4	NA	NA	NA	NA
	0.728_258.1576	3.9916	0.001	0.0898	0.0079	0.1709	1.1573	C18:neg	2949	C12 H22 N2 O4	258.158	0.728	NA	S29962	NA	-3e-04	-1.2408	NA	NA	1	level4	NA	NA	NA	NA
	0.727_200.0684	3.9993	0.0229	0.2616	0.0317	0.211	1.2888	C18:neg	3-[(2z)-1-oxo-2-buten-2-yl]pentanedioic acid	C9 H12 O5	200.068	0.727	NA	S11394716	NA	-1e-04	-0.5025	NA	NA	1	level4	NA	NA	NA	NA
	5.241_323.1731	4.0721	0.0179	0.2539	0.0317	0.211	1.0038	C18:neg	Alloxydim	C17 H25 N O5	323.173	5.241	NA	S4901227	NA	-2e-04	-0.6007	NA	NA	1	level4	NA	NA	NA	NA
	3.327_195.0898	4.082	0.0206	0.2529	0.0317	0.2212	1.3433	C18:pos	Metirosine	C10 H13 N O3	195.09	3.327	NA	S390103	NA	2e-04	1.0806	NA	NA	9	level4	NA	NA	NA	NA
	9.418_518.397	4.1032	0.0241	0.2536	0.0556	0.2653	1.2381	C18:pos	(1r,2r,3r,5z,7e)-2-[(5-hydroxypentyl)oxy]-9,10-secocholesta-5,7,10-triene-1,3,25-triol	C32 H54 O5	518.397	9.418	NA	S7826570	NA	-1e-04	-0.2234	NA	NA	1	level4	NA	NA	NA	NA
	8.077_433.3185	4.1118	0.0203	0.2529	0.0079	0.1639	1.2038	C18:pos	B-d-glucopyranosiduronic acid, (3a,5b)-24-[(carboxymethyl)amino]-24-oxocholan-3-yl	C26 H43 N O4	433.318	8.077	NA	S103116	NA	-7e-04	-1.5806	NA	NA	1	level4	NA	NA	NA	NA
	4.505_316.1308	4.1309	0.028	0.2679	0.0556	0.2743	2.035	C18:neg	Combretastatin a-4	C18 H20 O5	316.131	4.505	NA	S4508364	NA	-2e-04	-0.7456	NA	NA	17	level4	NA	NA	NA	NA
	10.12_574.4595	4.1997	0.0046	0.1833	0.0079	0.1639	1.1503	C18:pos	(2s)-1-hydroxy-3-(pentadecanoyloxy)-2-propanyl (6z,9z,12z,15z)-6,9,12,15-octadecatetraenoate	C36 H62 O5	574.46	10.12	NA	S24765910	NA	-2e-04	-0.4115	NA	NA	4	level4	NA	NA	NA	NA
	5.574_181.074	4.2223	0.0138	0.2397	0.0159	0.1766	1.1063	C18:pos	2-hydroxyphenylalanine	C9 H11 N O3	181.074	5.574	NA	MReference-11	NA	1e-04	0.7962	55.5	74.7	15	level2	NA	NA	NA	NA
	0.743_197.0689	4.2275	0.0006	0.1197	0.0079	0.1639	1.3539	C18:pos	Dihydroxyphenylalanine	C9 H11 N O4	197.069	0.743	NA	S813	NA	1e-04	0.4597	NA	NA	6	level4	NA	NA	NA	NA
	5.771_152.0838	4.2311	0.0398	0.2881	0.0317	0.2212	1.2058	C18:pos	2128	C9 H12 O2	152.084	5.771	NA	S56163	NA	1e-04	0.6265	NA	NA	14	level4	NA	NA	NA	NA
	9.279_460.318	4.2706	0.0171	0.2527	0.0317	0.2212	1.3926	C18:pos	(1s,3r,5z,7e,22e)-9,10-secoergosta-5,7,10,22-tetraene-1,3,24,25,28-pentol	C28 H44 O5	460.318	9.279	NA	S7826196	NA	-8e-04	-1.8395	NA	NA	3	level4	NA	NA	NA	NA
	8.513_486.3344	4.3926	0.0048	0.1852	0.0079	0.1639	1.0814	C18:pos	Quillaic acid	C30 H46 O5	486.334	8.513	NA	S91986	NA	-1e-04	-0.1752	NA	NA	12	level4	NA	NA	NA	NA
	7.743_256.1675	4.4156	0.0308	0.2684	0.0317	0.2212	1.7156	C18:pos	4-[(2-isopropyl-5-methylcyclohexyl)oxy]-4-oxobutanoic acid	C14 H24 O4	256.168	7.743	NA	S8374504	NA	0	0.1753	NA	NA	4	level4	NA	NA	NA	NA
	8.83_258.1983	4.4414	0.0341	0.279	0.0556	0.2653	1.3035	C18:pos	Acetyl hexamethyl tetralin	C18 H26 O	258.198	8.83	NA	S80719	NA	-1e-04	-0.411	NA	NA	3	level4	NA	NA	NA	NA
	0.724_351.1528	4.5325	0.0421	0.2914	0.0159	0.1766	1.2717	C18:pos	5460894	C15 H21 N5 O5	351.153	0.724	NA	S4945213	NA	-0.0015	-4.1926	NA	NA	4	level4	NA	NA	NA	NA
	4.66_386.1939	4.5663	0.0328	0.2769	0.0556	0.2743	1.4436	C18:neg	Bevenopran	C20 H26 N4 O4	386.194	4.66	NA	S8628148	NA	-0.0015	-3.9476	NA	NA	1	level4	NA	NA	NA	NA
	5.575_163.0634	4.5876	0.015	0.2431	0.0159	0.1766	1.1495	C18:pos	4-oxo-4-(3-pyridinebutanal)	C9 H9 N O2	163.063	5.575	NA	S102987	NA	1e-04	0.4364	NA	NA	3	level4	NA	NA	NA	NA
	9.982_618.606	4.6003	0.0052	0.1898	0.0079	0.1639	1.3964	C18:pos	Oleoyl ethylamide	C20 H39 N O	618.606	9.982	NA	MReference-4424	NA	309.3028	999998.9488	NA	79.2	0	level2	NA	NA	NA	NA
	9.987_576.4756	4.6153	0.0115	0.2316	0.0317	0.2212	1.3006	C18:pos	(2s)-3-hydroxy-2-(pentadecanoyloxy)propyl (6z,9z,12z)-6,9,12-octadecatrienoate	C36 H64 O5	576.476	9.987	NA	S24766021	NA	2e-04	0.4026	NA	NA	12	level4	NA	NA	NA	NA
	9.892_522.3547	4.642	0.0228	0.2616	0.0952	0.3409	1.5579	C18:neg	(7r,18z)-4,7-dihydroxy-n,n,n-trimethyl-10-oxo-3,5,9-trioxa-4-phosphaheptacos-18-en-1-aminium 4-oxide	C26 H53 N O7 P	522.355	9.892	NA	S4473413	NA	-0.0013	-2.4419	NA	NA	1	level4	NA	NA	NA	NA
	1.17_199.0957	4.6619	0.0342	0.279	0.0556	0.2653	1.0678	C18:pos	N-(2-cyanoethyl)-l-glutamine	C8 H13 N3 O3	199.096	1.17	NA	S389750	NA	0	-0.0274	NA	NA	2	level4	NA	NA	NA	NA
	5.313_338.113	4.6859	0.0231	0.2536	0.0556	0.2653	1.7797	C18:pos	628305	C15 H19 Cl N4 O3	338.113	5.313	NA	S82721	NA	-0.0016	-4.7075	NA	NA	1	level4	NA	NA	NA	NA
	11.395_654.5216	4.8496	0.0494	0.3088	0.2222	0.4648	1.4185	C18:pos	(2s)-1-(heptadecanoyloxy)-3-hydroxy-2-propanyl (4z,7z,10z,13z,16z,19z)-4,7,10,13,16,19-docosahexaenoate	C42 H70 O5	654.522	11.395	NA	S7822800	NA	-7e-04	-1.1169	NA	NA	9	level4	NA	NA	NA	NA
	3.575_360.1783	4.9874	0.0296	0.2707	0.0556	0.2743	1.5032	C18:neg	Carbazeran	C18 H24 N4 O4	360.178	3.575	NA	S64985	NA	-0.0014	-3.9632	NA	NA	1	level4	NA	NA	NA	NA
	4.371_364.1521	4.9959	0.0244	0.2616	0.0317	0.211	1.4309	C18:neg	Gibberellin a8	C19 H24 O7	364.152	4.371	NA	S4444216	NA	-1e-04	-0.2468	NA	NA	12	level4	NA	NA	NA	NA
	11.418_386.3547	5.0131	0.0168	0.2512	0.0556	0.2653	1.9772	C18:pos	Cholest-5-en-3-ol	C27 H46 O	386.355	11.418	NA	S9200676	NA	-2e-04	-0.493	NA	NA	19	level4	NA	NA	NA	NA
	9.549_314.2821	5.0458	0.0066	0.2	0.0159	0.1766	1.5434	C18:pos	2-hydroxynonadecanoic acid	C19 H38 O3	314.282	9.549	NA	S4446043	NA	0	-0.1163	NA	NA	2	level4	NA	NA	NA	NA
	6.059_259.0845	5.1904	0.0121	0.2361	0.0556	0.2653	1.0585	C18:pos	In00216	C14 H13 N O4	259.084	6.059	NA	S6502	NA	0	0.1233	NA	NA	4	level4	NA	NA	NA	NA
	0.743_275.1367	5.3116	0.0058	0.1929	0.0159	0.1766	1.6011	C18:pos	O-glutaroyl-l-carnitine	C12 H21 N O6	275.137	0.743	NA	S34448634	NA	-2e-04	-0.6582	NA	NA	2	level4	NA	NA	NA	NA
	9.316_508.3759	5.3575	0.0045	0.1558	0.0159	0.1745	1.3502	C18:neg	Lanost-8-ene-2,3,12,21,24,25-hexol	C30 H52 O6	508.376	9.316	NA	S22936646	NA	-5e-04	-0.9874	NA	NA	1	level4	NA	NA	NA	NA
	6.345_298.1203	5.4713	0.031	0.2722	0.0556	0.2743	1.8553	C18:neg	Benzyl succinate	C18 H18 O4	298.12	6.345	NA	S7370	NA	-2e-04	-0.7609	NA	NA	9	level4	NA	NA	NA	NA
	5.053_216.1359	5.4959	0.0006	0.0825	0.0079	0.1709	1.5167	C18:neg	1780537	C11 H20 O4	216.136	5.053	NA	S15037	NA	-2e-04	-1.038	NA	NA	2	level4	NA	NA	NA	NA
	11.956_414.386	5.717	0.0111	0.2281	0.0317	0.2212	1.9427	C18:pos	Sitosterol	C29 H50 O	414.386	11.956	NA	S192962	NA	-2e-04	-0.3829	NA	NA	12	level4	NA	NA	NA	NA
	9.171_308.235	5.7575	0.0152	0.2438	0.0159	0.1766	1.5416	C18:pos	9-(3-methyl-5-pentyl-2-furyl)nonanoic acid	C19 H32 O3	308.235	9.171	NA	S2342093	NA	-2e-04	-0.604	NA	NA	12	level4	NA	NA	NA	NA
	5_388.2095	5.7916	0.0207	0.2597	0.0159	0.1745	1.5899	C18:neg	Ilomastat	C20 H28 N4 O4	388.209	5	NA	S117009	NA	-0.0015	-3.9744	NA	NA	6	level4	NA	NA	NA	NA
	6.346_361.116	5.8437	0.0217	0.2616	0.0556	0.2743	1.8051	C18:neg	(2e)-n-[2-(dihydroxymethyl)-4-hydroxy-5-methoxyphenyl]-3-(4-hydroxy-3-methoxyphenyl)acrylamide	C18 H19 N O7	361.116	6.346	NA	S30776766	NA	-2e-04	-0.4962	NA	NA	1	level4	NA	NA	NA	NA
	6.414_451.2138	5.8589	0.0033	0.1713	0.0079	0.1639	1.3665	C18:pos	Formylmethionyl-leucyl-phenylalanine methyl ester	C22 H33 N3 O5 S	451.214	6.414	NA	S108875	NA	-2e-04	-0.5274	NA	NA	1	level4	NA	NA	NA	NA
	9.262_502.3274	5.8908	0.0226	0.2529	0.0317	0.2212	1.2576	C18:pos	2,3-dihydroxyolean-12-ene-23,28-dioic acid	C30 H46 O6	502.327	9.262	NA	S385658	NA	-0.002	-4.0174	NA	NA	3	level4	NA	NA	NA	NA
	9.548_296.2715	5.9059	0.0036	0.1774	0.0159	0.1766	1.5735	C18:pos	Methyl (9e)-9-octadecenoate	C19 H36 O2	296.272	9.548	NA	S4444205	NA	-1e-04	-0.2784	NA	NA	13	level4	NA	NA	NA	NA
	9.313_480.3444	5.9177	0.0188	0.2559	0.0317	0.211	1.1598	C18:neg	10-(3,4-dihydroxy-5,6-dimethyl-2-heptanyl)-5,6-dihydroxy-7a,9a-dimethylhexadecahydro-3h-benzo[c]indeno[5,4-e]oxepin-3-one	C28 H48 O6	480.344	9.313	NA	S3126	NA	-7e-04	-1.3757	NA	NA	6	level4	NA	NA	NA	NA
	3.645_284.1621	6.0186	0.0267	0.262	0.0317	0.211	1.4541	C18:neg	(4r,5s,9s,10r,12s,13s)-1,5,9-trimethyl-11,14,15,16-tetraoxatetracyclo[10.3.1.0~4,13~.0~8,13~]hexadecan-10-ol	C15 H24 O5	284.162	3.645	NA	S35031843	NA	-3e-04	-1.0693	NA	NA	1	level4	NA	NA	NA	NA
	8.143_468.3088	6.044	0.0218	0.2529	0.0159	0.1766	1.3098	C18:pos	1-myristoyl-sn-glycero-3-phosphocholine	C22 H47 N O7 P	468.309	8.143	NA	S392536	NA	-3e-04	-0.5353	NA	NA	1	level4	NA	NA	NA	NA
	10.473_578.4312	6.8164	0.0071	0.2	0.0159	0.1766	1.5917	C18:pos	5-[(2z,6e,10e,14e,18z)-3,7,11,15,19,23-hexamethyl-2,6,10,14,18,22-tetracosahexaen-1-yl]-3-methoxy-6-methyl-1,2,4-benzenetriol	C38 H58 O4	578.431	10.473	NA	S30776599	NA	-0.0023	-4.0409	NA	NA	1	level4	NA	NA	NA	NA
	4.56_284.0896	6.9144	0.02	0.2529	0.0556	0.2653	1.7427	C18:pos	Mfcd08277028	C13 H16 O7	284.09	4.56	NA	S135751	NA	0	-0.1306	NA	NA	2	level4	NA	NA	NA	NA
	11.328_628.5063	7.1793	0.0258	0.2577	0.0952	0.3188	1.398	C18:pos	(2s)-1-hydroxy-3-(pentadecanoyloxy)-2-propanyl (7z,10z,13z,16z,19z)-7,10,13,16,19-docosapentaenoate	C40 H68 O5	628.506	11.328	NA	S24765924	NA	-3e-04	-0.5208	NA	NA	17	level4	NA	NA	NA	NA
	7.584_318.1829	7.3302	0.0126	0.2217	0.0317	0.211	1.5519	C18:neg	Coenzyme q2	C19 H26 O4	318.183	7.584	NA	S4444053	NA	-2e-04	-0.6792	NA	NA	9	level4	NA	NA	NA	NA
	8.927_552.4015	7.4427	0.0495	0.3121	0.0317	0.211	1.3505	C18:neg	(7r)-7-acetoxy-4-hydroxy-n,n,n-trimethyl-3,5,9-trioxa-4-phosphaheptacosan-1-aminium 4-oxide	C28 H59 N O7 P	552.402	8.927	NA	S2015322	NA	-0.0014	-2.517	NA	NA	1	level4	NA	NA	NA	NA
	4.388_255.1583	7.5088	0.0376	0.2849	0.0317	0.2212	1.2892	C18:pos	L-pyrrolysine	C12 H21 N3 O3	255.158	4.388	NA	S4574156	NA	0	-0.0895	NA	NA	1	level4	NA	NA	NA	NA
	9.536_593.5379	7.6357	0.0005	0.112	0.0079	0.1639	1.6542	C18:pos	N-[(4e,8e)-1,3-dihydroxy-9-methyl-4,8-octadecadien-2-yl]-2-hydroxyoctadecanamide	C37 H71 N O4	593.538	9.536	NA	S9170742	NA	-4e-04	-0.7198	NA	NA	1	level4	NA	NA	NA	NA
	10.898_382.3444	7.7069	0.0224	0.2616	0.0159	0.1745	1.1411	C18:neg	Hydroxynervonic acid	C24 H46 O3	382.344	10.898	NA	S4472208	NA	-3e-04	-0.793	NA	NA	4	level4	NA	NA	NA	NA
	10.495_380.3288	7.9032	0.0183	0.2539	0.0317	0.211	1.2998	C18:neg	(18z)-15-oxo-18-tetracosenoic acid	C24 H44 O3	380.329	10.495	NA	S4472360	NA	-3e-04	-0.7791	NA	NA	1	level4	NA	NA	NA	NA
	9.127_492.3214	8.3096	0.0409	0.2892	0.0317	0.2212	1.4285	C18:pos	(2r)-2-hydroxy-3-(phosphonooxy)propyl (11z)-11-docosenoate	C25 H49 O7 P	492.321	9.127	NA	S59664358	NA	-2e-04	-0.329	NA	NA	2	level4	NA	NA	NA	NA
	11.266_401.3656	8.3351	0.0083	0.208	0.0159	0.1766	2.1377	C18:pos	(5z,8z,11z,14z)-16,16-dimethyl-n-propyl-5,8,11,14-docosatetraenamide	C27 H47 N O	401.366	11.266	NA	S4446548	NA	-1e-04	-0.3331	23.7	NA	1	level4	NA	NA	NA	NA
	11.81_652.5042	8.3431	0.0159	0.2467	0.0317	0.2212	1.616	C18:pos	(2s)-1-[(9z)-9-heptadecenoyloxy]-3-hydroxy-2-propanyl (4z,7z,10z,13z,16z,19z)-4,7,10,13,16,19-docosahexaenoate	C42 H68 O5	652.504	11.81	NA	S7822811	NA	-0.0024	-3.7236	NA	NA	5	level4	NA	NA	NA	NA
	0.701_201.0749	8.4615	0.0314	0.273	0.0556	0.2743	1.3891	C18:neg	Misonidazole	C7 H11 N3 O4	201.075	0.701	NA	S24317	NA	-1e-04	-0.4432	NA	NA	1	level4	NA	NA	NA	NA
	10.224_576.4755	8.5155	0.026	0.2616	0.0317	0.211	1.3037	C18:neg	(2s)-3-hydroxy-2-(pentadecanoyloxy)propyl (9z,12z,15z)-9,12,15-octadecatrienoate	C36 H64 O5	576.476	10.224	NA	S24766050	NA	2e-04	0.2835	NA	NA	12	level4	NA	NA	NA	NA
	3.493_376.1156	8.7873	0.0339	0.2802	0.0952	0.3409	1.8133	C18:neg	2-(3,4-dimethoxyphenyl)-5,7-dihydroxy-6,8-dimethoxy-2,3-dihydro-4h-chromen-4-one	C19 H20 O8	376.116	3.493	NA	S74854092	NA	-2e-04	-0.5407	NA	NA	1	level4	NA	NA	NA	NA
	7.289_286.1092	8.9185	0.0288	0.2642	0.0159	0.1766	1.5062	C18:pos	His-met	C11 H18 N4 O3 S	286.109	7.289	NA	S7971646	NA	-7e-04	-2.522	NA	NA	2	level4	NA	NA	NA	NA
	7.412_284.1987	8.9535	0.0005	0.1106	0.0079	0.1639	1.8241	C18:pos	(10s)-juvenile hormone iii diol	C16 H28 O4	284.199	7.412	NA	S9034333	NA	-1e-04	-0.1907	NA	NA	1	level4	NA	NA	NA	NA
	6.443_352.1453	9.1071	0.0208	0.2529	0.0159	0.1766	1.7424	C18:pos	Mercaptoacetyl-phe-leu	C17 H24 N2 O4 S	352.145	6.443	NA	S118321	NA	-3e-04	-0.9543	NA	NA	1	level4	NA	NA	NA	NA
	7.26_317.2201	9.1395	0.0013	0.1378	0.0079	0.1639	1.8094	C18:pos	3-[(3-hydroxynonanoyl)oxy]-4-(trimethylammonio)butanoate	C16 H31 N O5	317.22	7.26	NA	S59664324	NA	-1e-04	-0.3565	NA	NA	1	level4	NA	NA	NA	NA
	8.422_377.2234	9.2933	0.0238	0.2536	0.0159	0.1766	1.4309	C18:pos	2171	C22 H27 N5 O	377.223	8.422	NA	S21979	NA	0.0018	4.8919	NA	NA	1	level4	NA	NA	NA	NA
	6.624_348.2047	9.517	0.0254	0.2577	0.0317	0.2212	1.7026	C18:pos	Roxane	C19 H28 N2 O4	348.205	6.624	NA	S4926	NA	-2e-04	-0.6424	NA	NA	1	level4	NA	NA	NA	NA
	8.797_483.301	9.5569	0.0201	0.2597	0.0317	0.211	1.3944	C18:neg	Lithocholic acid taurine conjugate	C26 H45 N O5 S	483.301	8.797	NA	S388820	NA	-8e-04	-1.7393	NA	NA	1	level4	NA	NA	NA	NA
	7.745_616.3236	9.5874	0.0476	0.3038	0.0952	0.3188	1.455	C18:pos	Succinobucol	C35 H52 O5 S2	616.324	7.745	NA	S187514	NA	-0.002	-3.2723	NA	NA	1	level4	NA	NA	NA	NA
	7.414_266.1882	9.6519	0.0012	0.1378	0.0079	0.1639	1.8207	C18:pos	Juvenile hormone iii	C16 H26 O3	266.188	7.414	NA	S4444856	NA	0	-0.0366	NA	NA	12	level4	NA	NA	NA	NA
	0.711_213.0038	9.7033	0.0247	0.2616	0.0556	0.2743	1.5036	C18:neg	4-oxo-o-phosphonohomoserine	C4 H8 N O7 P	213.004	0.711	NA	S809	NA	0	-0.2326	NA	NA	3	level4	NA	NA	NA	NA
	0.748_223.0845	9.7897	0.0067	0.2	0.0079	0.1639	1.4967	C18:pos	Bendiocarb	C11 H13 N O4	223.084	0.748	NA	S2224	NA	0	0.1723	NA	NA	10	level4	NA	NA	NA	NA
	5.269_211.1207	9.8933	0.0358	0.2876	0.0317	0.211	1.5751	C18:neg	Isoprenaline	C11 H17 N O3	211.121	5.269	NA	S3647	NA	-1e-04	-0.5674	NA	NA	5	level4	NA	NA	NA	NA
	6.078_220.0413	10.0604	0.0016	0.1437	0.0079	0.1639	1.8289	C18:pos	Tdz	C9 H8 N4 O S	220.041	6.078	NA	S36635	NA	-6e-04	-2.6812	NA	NA	1	level4	NA	NA	NA	NA
	5.374_483.2367	10.1989	0.0169	0.2512	0.0556	0.2653	1.5886	C18:pos	Barmastine	C27 H29 N7 O2	483.237	5.374	NA	S64420	NA	-0.0016	-3.3263	NA	NA	2	level4	NA	NA	NA	NA
	11.557_412.3703	10.4883	0.0255	0.2577	0.0159	0.1766	1.6364	C18:pos	Avenasterol	C29 H48 O	412.37	11.557	NA	S4444703	NA	-2e-04	-0.444	NA	NA	31	level4	NA	NA	NA	NA
	5.299_216.0399	10.6307	0.0014	0.139	0.0079	0.1639	1.5659	C18:pos	2-c-methylerythritol 4-phosphate	C5 H13 O7 P	216.04	5.299	NA	S391470	NA	0	0.1375	63.4	41.2	1	level4	NA	NA	NA	NA
	10.948_680.5353	10.7232	0.0383	0.2855	0.0317	0.2212	1.5508	C18:pos	2-hydroxy-3-[(11z,14z)-11,14-nonadecadienoyloxy]propyl (7z,10z,13z,16z,19z)-7,10,13,16,19-docosapentaenoate	C44 H72 O5	680.535	10.948	NA	S35028411	NA	-0.0027	-3.9826	NA	NA	6	level4	NA	NA	NA	NA
	10.949_658.5533	11.1232	0.0421	0.2914	0.0317	0.2212	1.5262	C18:pos	(2s)-1-hydroxy-3-(nonadecanoyloxy)-2-propanyl (5z,8z,11z,14z)-5,8,11,14-icosatetraenoate	C42 H74 O5	658.553	10.949	NA	S7822768	NA	-3e-04	-0.4491	NA	NA	5	level4	NA	NA	NA	NA
	5.797_252.1359	11.1917	0.0071	0.1876	0.0079	0.1709	1.7135	C18:neg	2,3-dimethoxy-5-methyl-6-(3-methyl-2-buten-1-yl)-1,4-benzenediol	C14 H20 O4	252.136	5.797	NA	S394877	NA	-3e-04	-1.2237	NA	NA	3	level4	NA	NA	NA	NA
	6.046_520.3052	11.2046	0.024	0.2536	0.0159	0.1766	1.3689	C18:pos	Wj2510000	C29 H44 O8	520.305	6.046	NA	S106675	NA	0.0015	2.9679	NA	NA	5	level4	NA	NA	NA	NA
	9.99_418.3443	11.4708	0.0374	0.2888	0.0317	0.211	1.4371	C18:neg	7alpha,25-dihydroxycholesterol	C27 H46 O3	418.344	9.99	NA	S10128492	NA	-4e-04	-0.9187	NA	NA	31	level4	NA	NA	NA	NA
	6.079_234.0205	11.6468	0.0041	0.1774	0.0079	0.1639	1.8357	C18:pos	4-ethyl-2,6-dihydroxyphenyl hydrogen sulfate	C8 H10 O6 S	234.02	6.079	NA	S74852096	NA	7e-04	3.1152	NA	NA	1	level4	NA	NA	NA	NA
	7.027_210.1257	11.6975	0.0452	0.2989	0.0556	0.2653	1.6228	C18:pos	Epi-jasmonic acid	C12 H18 O3	210.126	7.027	NA	S5584839	NA	1e-04	0.5818	NA	NA	10	level4	NA	NA	NA	NA
	7.049_428.2308	11.7308	0.0302	0.2661	0.0079	0.1639	1.561	C18:pos	Aspidoalbine	C24 H32 N2 O5	428.231	7.049	NA	S390549	NA	-3e-04	-0.6303	NA	NA	1	level4	NA	NA	NA	NA
	5.054_324.1684	12.2428	0.0051	0.1898	0.0159	0.1766	2.3728	C18:pos	Tricetamide	C16 H24 N2 O5	324.168	5.054	NA	S61082	NA	-1e-04	-0.2778	NA	NA	1	level4	NA	NA	NA	NA
	9.193_292.2401	12.3457	0.0112	0.2282	0.0317	0.2212	1.8436	C18:pos	3β-androstanediol	C19 H32 O2	292.24	9.193	NA	S211834	NA	-1e-04	-0.4749	NA	NA	15	level4	NA	NA	NA	NA
	0.712_219.0854	12.5924	0.0019	0.1437	0.0079	0.1639	1.825	C18:pos	Ser-asn	C7 H13 N3 O5	219.085	0.712	NA	S16568371	NA	-1e-04	-0.3992	NA	NA	4	level4	NA	NA	NA	NA
	6.388_408.226	12.9209	0.0042	0.1774	0.0159	0.1766	2.2512	C18:pos	1-palmitoylglycerone 3-phosphate	C19 H37 O7 P	408.226	6.388	NA	S146664	NA	-0.0017	-4.1743	NA	NA	2	level4	NA	NA	NA	NA
	9.93_598.2787	13.1176	0.0302	0.2661	0.0317	0.2212	1.6889	C18:pos	3,3'-[7,12-bis(1-hydroxyethyl)-3,8,13,17-tetramethyl-2,18-porphyrindiyl]dipropanoic acid	C34 H38 N4 O6	598.279	9.93	NA	S35013024	NA	-4e-04	-0.71	NA	NA	1	level4	NA	NA	NA	NA
	10.606_368.3288	13.1408	0.0095	0.2097	0.0079	0.1709	1.4371	C18:neg	22-oxotricosanoic acid	C23 H44 O3	368.329	10.606	NA	S4472358	NA	-2e-04	-0.6388	NA	NA	3	level4	NA	NA	NA	NA
	4.15_197.1051	13.2284	0.0054	0.1681	0.0159	0.1745	1.7485	C18:neg	(+/-)-metanephrine	C10 H15 N O3	197.105	4.15	NA	S19844	NA	-1e-04	-0.4597	NA	NA	27	level4	NA	NA	NA	NA
	10.183_578.3584	13.8964	0.014	0.2307	0.0317	0.211	1.9724	C18:neg	Prednisolone farnesylate	C36 H50 O6	578.358	10.183	NA	S4445410	NA	-0.0023	-4.0397	NA	NA	2	level4	NA	NA	NA	NA
	5.179_332.1993	14.1966	0.0033	0.1713	0.0079	0.1639	1.939	C18:pos	Gibberellin a12	C20 H28 O4	332.199	5.179	NA	S391664	NA	5e-04	1.6087	NA	NA	25	level4	NA	NA	NA	NA
	9.361_329.2928	14.3205	0.0172	0.2528	0.0159	0.1766	1.603	C18:pos	N-palmitoylserinol	C19 H39 N O3	329.293	9.361	NA	S8038003	NA	-2e-04	-0.646	NA	NA	2	level4	NA	NA	NA	NA
	5.767_183.0897	14.491	0.0212	0.2529	0.0556	0.2653	1.6905	C18:pos	Adrenaline	C9 H13 N O3	183.09	5.767	NA	S815	NA	2e-04	0.9848	NA	NA	8	level4	NA	NA	NA	NA
	6.809_384.2046	14.9589	0.0127	0.237	0.0159	0.1766	1.7057	C18:pos	Rhynchophylline	C22 H28 N2 O4	384.205	6.809	NA	S4444758	NA	-3e-04	-0.7033	NA	NA	4	level4	NA	NA	NA	NA
	7.296_244.1675	15.0179	0.0089	0.2124	0.0079	0.1639	1.8737	C18:pos	Brassylic acid	C13 H24 O4	244.167	7.296	NA	S10026	NA	1e-04	0.3368	NA	NA	7	level4	NA	NA	NA	NA
	9.65_314.2455	15.0226	0.0016	0.1186	0.0159	0.1745	1.9464	C18:neg	Vs1150000	C18 H34 O4	314.245	9.65	NA	S13837584	NA	-3e-04	-0.7963	NA	NA	10	level4	NA	NA	NA	NA
	6.072_425.1982	15.8517	0.0054	0.1902	0.0079	0.1639	2.3122	C18:pos	Aleplasinin	C28 H27 N O3	425.198	6.072	NA	S8399758	NA	-9e-04	-2.0411	NA	NA	1	level4	NA	NA	NA	NA
	5.643_418.2467	15.9238	0.0299	0.2661	0.0317	0.2212	1.8478	C18:pos	(2-hydroxy-2-oxido-1,3,2-dioxaphospholan-4-yl)methyl (9z)-9-octadecenoate	C21 H39 O6 P	418.247	5.643	NA	S10136430	NA	-0.0017	-4.1367	NA	NA	2	level4	NA	NA	NA	NA
	5.525_298.0838	16.7196	0.0037	0.1524	0.0159	0.1745	1.6356	C18:neg	In00488	C17 H14 O5	298.084	5.525	NA	S4444920	NA	-3e-04	-0.9332	NA	NA	20	level4	NA	NA	NA	NA
	9.248_552.2739	17.2758	0.0132	0.2386	0.0317	0.2212	1.702	C18:pos	Canthiumine	C33 H36 N4 O4	552.274	9.248	NA	S4444905	NA	2e-04	0.3949	NA	NA	1	level4	NA	NA	NA	NA
	5.299_176.0475	17.7284	0.0007	0.1197	0.0079	0.1639	1.9671	C18:pos	Hymecromone	C10 H8 O3	176.048	5.299	NA	S4444190	NA	1e-04	0.6868	40.3	NA	12	level4	NA	NA	NA	NA
	7.201_534.3183	18.0315	0.0427	0.3012	0.0079	0.1709	1.4274	C18:neg	Integerrenine	C31 H42 N4 O4	534.318	7.201	NA	S4444909	NA	-0.0024	-4.4073	NA	NA	1	level4	NA	NA	NA	NA
	6.345_380.1945	18.0778	0.0277	0.2621	0.0159	0.1766	1.7967	C18:pos	(2r)-2-hydroxy-3-(phosphonooxy)propyl (9z)-9-tetradecenoate	C17 H33 O7 P	380.195	6.345	NA	S59664365	NA	-0.0019	-4.8753	NA	NA	1	level4	NA	NA	NA	NA
	1.453_210.0527	18.1771	0.0079	0.1939	0.0159	0.1745	1.7002	C18:neg	(2e)-5-hydroxyferulic acid	C10 H10 O5	210.053	1.453	NA	S394087	NA	-1e-04	-0.432	NA	NA	13	level4	NA	NA	NA	NA
	6.663_464.2158	18.2163	0	0.0319	0.0079	0.1639	2.2284	C18:pos	Rhizocticin c	C17 H33 N6 O7 P	464.216	6.663	NA	S30791549	NA	0.001	2.1621	NA	NA	3	level4	NA	NA	NA	NA
	9.922_536.2785	18.413	0.0318	0.2714	0.0556	0.2653	1.7077	C18:pos	Mozenavir	C33 H36 N4 O3	536.279	9.922	NA	S135759	NA	-2e-04	-0.4144	NA	NA	1	level4	NA	NA	NA	NA
	7.298_236.16	18.4933	0.0067	0.2	0.0079	0.1639	1.876	C18:pos	(3z,7z)-1,5,5,8-tetramethyl-12-thiabicyclo[9.1.0]dodeca-3,7-diene	C15 H24 S	236.16	7.298	NA	S35014153	NA	1e-04	0.503	NA	NA	3	level4	NA	NA	NA	NA
	7.297_258.1831	18.5602	0.0059	0.1929	0.0079	0.1639	1.9873	C18:pos	2376	C14 H26 O4	258.183	7.297	NA	S7758	NA	0	0.1348	NA	NA	9	level4	NA	NA	NA	NA
	4.988_213.1365	18.6011	0.0373	0.2849	0.0159	0.1766	1.6458	C18:pos	C7-hsl	C11 H19 N O3	213.137	4.988	NA	S391655	NA	0	0.1353	NA	NA	8	level4	NA	NA	NA	NA
	5.078_345.1212	18.7873	0.0028	0.1595	0.0079	0.1639	2.4147	C18:pos	Candimine	C18 H19 N O6	345.121	5.078	NA	S390257	NA	-1e-04	-0.2266	NA	NA	1	level4	NA	NA	NA	NA
	5_308.1734	18.9374	0.0053	0.1681	0.0159	0.1745	2.258	C18:neg	Hydroxycarteolol	C16 H24 N2 O4	308.173	5	NA	S111020	NA	-2e-04	-0.7958	NA	NA	2	level4	NA	NA	NA	NA
	5.592_290.1991	19.1362	0.0029	0.1435	0.0159	0.1745	2.251	C18:neg	D-617	C17 H26 N2 O2	290.199	5.592	NA	S84112	NA	-3e-04	-1.0953	NA	NA	5	level4	NA	NA	NA	NA
	4.906_180.1151	19.9813	0.0053	0.1898	0.0079	0.1639	1.9273	C18:pos	3-bha	C11 H16 O2	180.115	4.906	NA	S8145	NA	1e-04	0.5901	NA	NA	12	level4	NA	NA	NA	NA
	0.74_290.2202	20.0417	0.0008	0.1197	0.0079	0.1639	1.8561	C18:pos	Deoxycarnitine	C7 H15 N O2	290.22	0.74	C01181	BGI214	NA	145.1099	999997.7089	13.5	NA	1	level3	NA	NA	NA	NA
	8.297_466.3295	20.8888	0.0219	0.2529	0.0079	0.1639	1.8682	C18:pos	3a,7a,12a,24-tetrahydroxy-5b-cholestan-26-oic acid	C27 H46 O6	466.329	8.297	NA	S2338333	NA	1e-04	0.2059	NA	NA	8	level4	NA	NA	NA	NA
	7.295_184.1465	20.9281	0.0082	0.208	0.0079	0.1639	2.0362	C18:pos	10-undecenoic acid	C11 H20 O2	184.147	7.295	NA	S10771160	NA	2e-04	0.872	NA	NA	48	level4	NA	NA	NA	NA
	6.041_632.2862	21.6747	0.0065	0.2	0.0079	0.1639	1.7449	C18:pos	1-(4-{5-[(6,7-dimethoxy-2-methyl-1-isoquinoliniumyl)methyl]-2-methoxyphenoxy}benzyl)-6,7-dimethoxy-2-methylisoquinolinium	C39 H40 N2 O6	632.286	6.041	NA	S65848	NA	-0.0024	-3.7884	NA	NA	1	level4	NA	NA	NA	NA
	6.15_468.2862	22.0676	0.0038	0.1774	0.0079	0.1639	2.0518	C18:pos	(1s,3r,5z,7e,22e,25r)-26,26,26-trifluoro-9,10-secocholesta-5,7,10,22-tetraene-1,3,25-triol	C27 H39 F3 O3	468.286	6.15	NA	S7826287	NA	0.0011	2.3743	NA	NA	3	level4	NA	NA	NA	NA
	7.047_650.3311	22.4561	0.0013	0.1378	0.0079	0.1639	2.0261	C18:pos	Thapsigargin	C34 H50 O12	650.331	7.047	NA	S393753	NA	9e-04	1.3171	NA	NA	1	level4	NA	NA	NA	NA
	5.946_304.1785	22.7671	0.0001	0.0503	0.0079	0.1709	1.9582	C18:neg	Tilisolol	C17 H24 N2 O3	304.178	5.946	NA	S5275	NA	-2e-04	-0.7618	NA	NA	1	level4	NA	NA	NA	NA
	6.28_476.2772	22.9127	0.0204	0.2529	0.0159	0.1766	1.5829	C18:pos	Cyclic-3,20-bis(1,2-ethanediyl acetal)-11alpha-(acetyloxy)-5alpha,6alpha-epoxypregnane-3,20-dione	C27 H40 O7	476.277	6.28	NA	S10128391	NA	-3e-04	-0.5379	NA	NA	1	level4	NA	NA	NA	NA
	11.034_398.3393	23.3821	0.0176	0.2527	0.0317	0.211	1.8069	C18:neg	Dilauroyl peroxide	C24 H46 O4	398.339	11.034	NA	S7485	NA	-3e-04	-0.7513	NA	NA	2	level4	NA	NA	NA	NA
	5.56_564.2947	23.4513	0.0453	0.2989	0.0556	0.2653	1.5934	C18:pos	Vernadigin	C30 H44 O10	564.295	5.56	NA	S390451	NA	0.0012	2.2123	NA	NA	2	level4	NA	NA	NA	NA
	5.147_262.1677	23.6819	0.0043	0.1545	0.0159	0.1745	2.5123	C18:neg	Mepindolol	C15 H22 N2 O2	262.168	5.147	NA	S64750	NA	-4e-04	-1.5616	NA	NA	4	level4	NA	NA	NA	NA
	6.043_433.2578	24.5271	0.0009	0.1197	0.0079	0.1639	2.3028	C18:pos	Methyl n-formylnorleucylleucylphenylalaninate	C23 H35 N3 O5	433.258	6.043	NA	S391393	NA	2e-04	0.3751	NA	NA	1	level4	NA	NA	NA	NA
	5.147_432.2005	24.9519	0.0415	0.3001	0.0952	0.3409	1.4911	C18:neg	(3r,4s,5s,6s)-6-carboxy-n-[2-(diphenylmethoxy)ethyl]-3,4,5-trihydroxy-n,n-dimethyltetrahydro-2h-pyran-2-aminium (non-preferred name)	C23 H30 N O7	432.2	5.147	NA	S35031959	NA	-0.0017	-3.8932	NA	NA	1	level4	NA	NA	NA	NA
	4.36_234.1732	25.1166	0.0284	0.2634	0.0317	0.2212	1.7886	C18:pos	Lignocaine	C14 H22 N2 O	234.173	4.36	NA	S3548	NA	0	0.1573	NA	NA	5	level4	NA	NA	NA	NA
	11.043_455.3974	25.6121	0.002	0.1437	0.0079	0.1639	2.0792	C18:pos	3-(icosanoyloxy)-4-(trimethylammonio)butanoate	C27 H53 N O4	455.397	11.043	NA	S28639199	NA	-1e-04	-0.2389	NA	NA	1	level4	NA	NA	NA	NA
	3.644_185.1052	25.8899	0.0014	0.11	0.0079	0.1709	2.0821	C18:neg	Otonecine	C9 H15 N O3	185.105	3.644	NA	S4445054	NA	0	-0.2518	NA	NA	8	level4	NA	NA	NA	NA
	4.868_222.1256	26.1753	0.0062	0.1979	0.0079	0.1639	2.1089	C18:pos	2453103	C13 H18 O3	222.126	4.868	NA	S21212	NA	0	0.2176	NA	NA	14	level4	NA	NA	NA	NA
	4.077_184.1213	26.273	0.0028	0.1605	0.0079	0.1639	1.95	C18:pos	Apronalide	C9 H16 N2 O2	184.121	4.077	NA	S10264	NA	2e-04	0.8867	NA	NA	2	level4	NA	NA	NA	NA
	7.311_696.3727	26.5622	0.0433	0.2951	0.0952	0.3188	1.6744	C18:pos	Cenicriviroc	C41 H52 N4 O4 S	696.373	7.311	NA	S9460783	NA	0.0018	2.5415	NA	NA	1	level4	NA	NA	NA	NA
	5.518_254.1882	26.6012	0.0291	0.2648	0.0159	0.1766	1.9022	C18:pos	Prohydrojasmon	C15 H26 O3	254.188	5.518	NA	S16738647	NA	0	0.1013	NA	NA	10	level4	NA	NA	NA	NA
	5.335_482.2889	26.838	0.0209	0.2529	0.0317	0.2212	1.9029	C18:pos	Fusicoccin h	C26 H42 O8	482.289	5.335	NA	S4444725	NA	9e-04	1.8617	NA	NA	1	level4	NA	NA	NA	NA
	6.028_300.1934	27.2954	0.0002	0.0693	0.0079	0.1709	2.1483	C18:neg	13,14-dihydro-15-keto-tetranor prostaglandin f1α	C16 H28 O5	300.193	6.028	NA	MReference-9880	NA	-2e-04	-0.7684	NA	78.6	0	level2	NA	NA	NA	NA
	8.748_188.1201	27.8457	0.0069	0.2	0.0317	0.2212	2.0196	C18:pos	(2e)-5-methyl-2-phenylhex-2-enal	C13 H16 O	188.12	8.748	NA	S4521383	NA	0	0.1242	NA	NA	5	level4	NA	NA	NA	NA
	4.195_364.152	27.9142	0.0111	0.2148	0.0317	0.211	1.861	C18:neg	Ganetespib	C20 H20 N4 O3	364.152	4.195	NA	S28189074	NA	-0.0015	-4.171	NA	NA	13	level4	NA	NA	NA	NA
	6.079_354.0552	28.47	0.0025	0.1555	0.0079	0.1639	2.0773	C18:pos	Phenol red	C19 H14 O5 S	354.055	6.079	NA	S4602	NA	-0.001	-2.7168	NA	NA	2	level4	NA	NA	NA	NA
	5.145_193.1104	29.05	0.0008	0.1197	0.0079	0.1639	2.3518	C18:pos	Mdma	C11 H15 N O2	193.11	5.145	NA	S1556	NA	2e-04	0.8198	NA	NA	13	level4	NA	NA	NA	NA
	6.049_333.1359	29.2457	0.0123	0.2361	0.0317	0.2212	1.8833	C18:pos	2-naphthyl n-acetylphenylalaninate	C21 H19 N O3	333.136	6.049	NA	S88663	NA	-6e-04	-1.654	NA	NA	1	level4	NA	NA	NA	NA
	3.394_268.0579	29.9208	0.0003	0.0693	0.0079	0.1709	2.2253	C18:neg	3-(6,7-dimethoxy-1,3-benzodioxol-5-yl)-2-oxiranecarboxylic acid	C12 H12 O7	268.058	3.394	NA	S74852310	NA	-4e-04	-1.3682	NA	41.5	2	level4	NA	NA	NA	NA
	4.908_244.1311	31.0644	0.0019	0.1437	0.0079	0.1639	2.115	C18:pos	6-hydroxy-5-methyl-4,11-dioxoundecanoic acid	C12 H20 O5	244.131	4.908	NA	S21258154	NA	0	0.0976	NA	NA	1	level4	NA	NA	NA	NA
	5.216_350.184	31.3117	0.0005	0.0762	0.0079	0.1709	2.191	C18:neg	Disofenin	C18 H26 N2 O5	350.184	5.216	NA	S150080	NA	-2e-04	-0.5264	NA	NA	1	level4	NA	NA	NA	NA
	6.885_258.1369	34.5997	0.0023	0.1503	0.0079	0.1639	2.0902	C18:pos	Cyclo(dehydrophenylalanyl-l-leucyl)	C15 H18 N2 O2	258.137	6.885	NA	S24725401	NA	0	0.1158	NA	NA	1	level4	NA	NA	NA	NA
	11.409_412.3549	34.6917	0.0253	0.2616	0.0556	0.2743	1.6715	C18:neg	1,3-dihydroxy-2-propanyl (13z)-13-docosenoate	C25 H48 O4	412.355	11.409	NA	S4942677	NA	-3e-04	-0.7929	NA	NA	2	level4	NA	NA	NA	NA
	5.942_382.2102	36.9712	0.0008	0.0825	0.0079	0.1709	2.0703	C18:neg	1-myristoyl-sn-glycerol 3-phosphate	C17 H35 O7 P	382.21	5.942	NA	S7826123	NA	-0.0018	-4.683	NA	NA	2	level4	NA	NA	NA	NA
	6.08_338.0831	38.4124	0.0027	0.1595	0.0079	0.1639	2.157	C18:pos	7042400	C19 H15 Cl N2 O2	338.083	6.08	NA	S83423	NA	9e-04	2.583	NA	NA	1	level4	NA	NA	NA	NA
	10.631_384.3237	38.7993	0.0019	0.1268	0.0079	0.1709	1.9824	C18:neg	Tricosanedioic acid	C23 H44 O4	384.324	10.631	NA	S7822619	NA	-2e-04	-0.6409	NA	NA	4	level4	NA	NA	NA	NA
	5.062_264.115	38.8807	0.0002	0.0706	0.0079	0.1639	2.2889	C18:pos	(2e)-3-phenyl-2-propen-1-yl (2z)-3-phenylacrylate	C18 H16 O2	264.115	5.062	NA	S1267365	NA	-1e-04	-0.2003	NA	NA	1	level4	NA	NA	NA	NA
	8.162_500.3131	43.7244	0.0367	0.2876	0.0317	0.211	1.6834	C18:neg	11-deoxocucurbitacin i	C30 H44 O6	500.313	8.162	NA	S4444701	NA	-7e-04	-1.3294	NA	NA	1	level4	NA	NA	NA	NA
	11.863_426.3705	44.8961	0.0084	0.198	0.0079	0.1709	1.9602	C18:neg	Hexacosanedioic acid	C26 H50 O4	426.37	11.863	NA	S7822620	NA	-4e-04	-0.941	NA	NA	1	level4	NA	NA	NA	NA
	4.195_380.1469	48.1972	0.0006	0.0825	0.0079	0.1709	2.2789	C18:neg	(3alpha,4beta,12xi)-3-hydroxy-8-oxo-12,13-epoxytrichothec-9-ene-4,15-diyl diacetate	C19 H24 O8	380.147	4.195	NA	S35014362	NA	-2e-04	-0.5063	NA	NA	3	level4	NA	NA	NA	NA
	4.907_208.1101	48.3114	0.0023	0.1503	0.0079	0.1639	2.3255	C18:pos	Asarone	C12 H16 O3	208.11	4.907	NA	S552532	NA	1e-04	0.5192	NA	NA	26	level4	NA	NA	NA	NA
	4.955_296.1621	48.5801	0.0163	0.2412	0.0079	0.1709	1.8949	C18:neg	4-hydroxy-5-methoxy-4-[2-methyl-3-(3-methyl-2-buten-1-yl)-2-oxiranyl]-1-oxaspiro[2.5]octan-6-one	C16 H24 O5	296.162	4.955	NA	S251178	NA	-3e-04	-0.9502	NA	NA	4	level4	NA	NA	NA	NA
	6.046_594.3418	52.2658	0.0037	0.1774	0.0159	0.1766	2.3611	C18:pos	NA	C33 H46 N4 O6	594.342	6.046	NA	S22857740	NA	0	0.0504	NA	NA	1	level4	NA	NA	NA	NA
	10.179_522.3312	57.404	0.0065	0.1804	0.0079	0.1709	1.9067	C18:neg	(2r)-1-(octanoyloxy)-3-(phosphonooxy)-2-propanyl 13-methyltetradecanoate	C26 H51 O8 P	522.331	10.179	NA	S74877426	NA	-0.001	-1.8924	NA	NA	6	level4	NA	NA	NA	NA
	8.454_456.3235	69.6525	0.0045	0.1558	0.0159	0.1745	2.2913	C18:neg	Callystatin a	C29 H44 O4	456.324	8.454	NA	S4581330	NA	-5e-04	-1.0282	NA	NA	7	level4	NA	NA	NA	NA
	7.267_274.1678	73.514	0.0012	0.1009	0.0079	0.1709	2.245	C18:neg	Allyxycarb	C16 H22 N2 O2	274.168	7.267	NA	S21446	NA	-4e-04	-1.3105	NA	NA	1	level4	NA	NA	NA	NA
	4.988_318.1101	89.5502	0.0327	0.2769	0.0079	0.1709	1.7292	C18:neg	Paeonilactone c	C17 H18 O6	318.11	4.988	NA	S8646534	NA	-2e-04	-0.683	NA	NA	24	level4	NA	NA	NA	NA
	6.995_624.3538	91.076	0.0016	0.1186	0.0079	0.1709	2.242	C18:neg	(20e)-7-butyl-11,16,23,24,25-pentahydroxy-10,19,20-trimethyl-15-methylene-8,13,28,29-tetraoxatetracyclo[22.3.1.1~3,6~.0~12,14~]nonacos-20-ene-9,18-dione	C33 H52 O11	624.354	6.995	NA	S30790894	NA	0.0028	4.488	NA	NA	1	level4	NA	NA	NA	NA
	5.079_310.084	98.5456	0	0.0177	0.0079	0.1639	2.7254	C18:pos	6-deoxyjacareubin	C18 H14 O5	310.084	5.079	NA	S4444948	NA	-1e-04	-0.3258	NA	NA	2	level4	NA	NA	NA	NA
	6.837_664.3804	118.707	0.0199	0.2529	0.0556	0.2653	2.1744	C18:pos	Phytolaccoside b	C36 H56 O11	664.38	6.837	NA	S390513	NA	-0.0019	-2.8181	NA	NA	3	level4	NA	NA	NA	NA
	5.246_272.1984	139.739	0	0.023	0.0079	0.1709	2.5172	C18:neg	Pentadecanedioic acid	C15 H28 O4	272.198	5.246	NA	S141102	NA	-4e-04	-1.3789	NA	NA	4	level4	NA	NA	NA	NA
	5.509_330.1102	147.836	0.0031	0.166	0.0079	0.1639	2.3651	C18:pos	Acetylshikonin	C18 H18 O6	330.11	5.509	NA	S30089	NA	-1e-04	-0.3041	NA	NA	27	level4	NA	NA	NA	NA
	6.124_306.1941	180.87	0.002	0.1268	0.0079	0.1709	2.3441	C18:neg	Roxatidine	C17 H26 N2 O3	306.194	6.124	NA	S82423	NA	-2e-04	-0.7792	NA	NA	1	level4	NA	NA	NA	NA
	3.412_328.0945	276.06	0	0.0002	0.0079	0.1709	2.8127	C18:neg	In00150	C18 H16 O6	328.094	3.412	NA	S141666	NA	-2e-04	-0.5647	NA	NA	27	level4	NA	NA	NA	NA
	5.51_347.1368	567.542	0.0008	0.1197	0.0079	0.1639	2.8215	C18:pos	Nafamostat	C19 H17 N5 O2	347.137	5.51	NA	S4260	NA	-0.0014	-4.1613	NA	NA	6	level4	NA	NA	NA	NA

## Sheet: Supplementary table 12
Supplementary table 12. Significantly enriched pathways of differential metabolites in feces samples between non-frail and frail older adults.
metabolism pathway	differential metabolites
Phenylalanine metabolism	3-hydroxyphenylacetic acid；3-(2-hydroxyphenyl)propanoate；Benzoic acid；N-phenylacetylglutamine；Dl-mandelic acid
Porphyrin and chlorophyll metabolism	Stercobilin ;Urobilinogen；Bilirubin diglucuronide ; Bilirubin
Bile secretion	Glycocholic acid；Cholic acid；Bilirubin
Lysine degradation	5-hydroxylysine；L-saccharopine；Deoxycarnitine
Steroid hormone biosynthesis	2-methoxyestrone；Desoxycortone；5α-dihydrotestosterone
Tryptophan metabolism	L-3-hydroxykynurenine；L-5-hydroxytryptophan；Indole-3-ethanol
Tyrosine metabolism	3-hydroxyphenylacetic acid；Tyramine；Homovanillic acid
Primary bile acid biosynthesis	Glycocholic acid； Cholic acid
Protein digestion and absorption	4-methylphenol；Tyramine
Purine metabolism	Inosine；2'-deoxyinosine
AMPK signaling pathway	Quercetin
Cholesterol metabolism	Glycocholic acid
Dopaminergic synapse	Homovanillic acid
One carbon pool by folate	Folinic acid
Prostate cancer	5α-dihydrotestosterone
Vascular smooth muscle contraction	20-hydroxy-(5z,8z,11z,14z)-eicosatetraenoic acid
